# Supplementary material for: miRNA and mRNA Profiles in Ventral Tegmental Area From Juvenile Mice With Companion Communication of Improving CUMS-Induced Depression-Like Behaviors
Source: Front Psychiatry. 2021 Mar 31;12:634933. doi: 10.3389/fpsyt.2021.634933 (PMC8044319; doi:10.3389/fpsyt.2021.634933)
Supplement: Supplementary file 2 [file Table_2.XLSX]

## Sheet: Con vs CUMS-sus
Gene ID	Length	Control Expression	CUMS-susceptible Expression	log2FoldChange (CUMS-susceptible/Control)	Up/Down-Regulation	P-value	Symbol
11440	2921	2470.21	1259.38	-0.971912	Down	0.000127506	Chrna6
11604	777	5.86517	3.03544	-0.950267	Down	0.0441139	Agrp
11668	2276	13812.3	8552.62	-0.691512	Down	1.02169e-05	Aldh1a1
11727	816	44.0662	19.2707	-1.19326	Down	0.00151482	Ang
11745	1619	339.61	193.306	-0.812995	Down	0.0318308	Anxa3
11856	5283	320.145	193.293	-0.727936	Down	0.0118997	Arhgap6
11878	2780	9.53494	4.61413	-1.04717	Down	0.0314594	Arx
12159	2059	110.449	52.1214	-1.08344	Down	0.0212769	Bmp4
12160	3827	75.7472	37.106	-1.02954	Down	0.0259071	Bmp5
12307	2867	1015.97	661.634	-0.618748	Down	0.0256735	Calb1
12575	1913	315.812	158.716	-0.992616	Down	5.07097e-07	Cdkn1a
12737	3263	80.9786	47.749	-0.762071	Down	0.012319	Cldn1
12952	3035	395.148	245.469	-0.686854	Down	0.00159597	Cry1
12960	887	78.8024	50.9334	-0.629629	Down	0.0324014	Crybb1
12971	1256	73.8182	35.0898	-1.07293	Down	0.0289857	Crym
13113	3005	68.4829	44.7678	-0.613282	Down	0.0364353	Cyp3a13
13162	3456	16263.7	8599.39	-0.919352	Down	0.00991972	Slc6a3
13195	1967	9695.13	5838.58	-0.731643	Down	0.00119644	Ddc
13371	6432	481.597	279.101	-0.78704	Down	1.37502e-07	Dio2
13489	2201	1671.97	1042.92	-0.680924	Down	0.0162047	Drd2
13614	2143	58.219	35.3265	-0.72074	Down	0.0239815	Edn1
14173	695	17.1372	9.0264	-0.924908	Down	0.0436231	Fgf2
14181	1198	37.0421	19.1107	-0.954783	Down	0.0474317	Fgfbp1
14229	3884	998.263	495.017	-1.01194	Down	0.0218325	Fkbp5
14369	4840	305.493	184.851	-0.724777	Down	0.0052735	Fzd7
14409	1835	38.3245	19.2235	-0.995399	Down	0.00902406	Gabrr2
14563	2317	12.7783	6.42754	-0.991354	Down	0.0418977	Gdf5
14623	2175	1747.32	1066.16	-0.712723	Down	0.00799626	Gjb6
14632	3832	196.766	116.943	-0.750678	Down	0.0132898	Gli1
14917	3951	452.398	245.016	-0.884716	Down	0.00517477	Gucy2c
15207	1964	23.1843	11.4783	-1.01425	Down	0.0276651	Hes3
15208	1273	247.619	154.345	-0.681962	Down	0.0394605	Hes5
15375	3214	398.467	212.748	-0.905316	Down	0.00318956	Foxa1
15511	2810	463.835	206.467	-1.1677	Down	4.65611e-09	Hspa1b
15898	3516	287.566	189	-0.605509	Down	0.0366119	Icam5
15901	934	448.002	283.649	-0.659396	Down	0.0310258	Id1
15903	964	873.324	522.952	-0.739839	Down	0.0169879	Id3
16000	7076	319.029	189.243	-0.753448	Down	0.0114528	Igf1
16164	3734	432.039	238.953	-0.854435	Down	0.000651633	Il13ra1
16177	4739	140.329	74.441	-0.914648	Down	0.0158524	Il1r1
16848	2350	681.993	442.241	-0.624922	Down	0.000907025	Lfng
16952	1395	290.741	130.091	-1.16021	Down	0.00151527	Anxa1
17084	997	147.097	82.5219	-0.833914	Down	0.011881	Ly86
17289	4366	481.345	248.875	-0.951647	Down	6.32684e-05	Mertk
17533	5322	143.761	74.0383	-0.957326	Down	0.0338271	Mrc1
17748	583	3464.49	2302.94	-0.589165	Down	0.00273382	Mt1
17750	556	1792.13	1156.99	-0.631304	Down	0.0102281	Mt2
18005	3218	14.2962	7.33522	-0.962718	Down	0.0401071	Nek2
18035	1592	458.224	246.805	-0.892684	Down	0.00199991	Nfkbia
18205	1325	96.4864	44.2634	-1.12421	Down	0.000652504	Ntf3
18216	3916	867.536	571.664	-0.601757	Down	0.0336754	Ntsr1
18227	3125	862.557	463.263	-0.896787	Down	0.00105578	Nr4a2
18230	2728	531.397	324.864	-0.709954	Down	0.0145402	Nxn
18491	11027	189.468	114.615	-0.725152	Down	0.0172149	Pappa
18626	5337	965.95	590.989	-0.708818	Down	0.00358199	Per1
18627	6074	745.175	408.423	-0.867515	Down	0.000299666	Per2
18742	1379	176.226	100.069	-0.816427	Down	0.0123244	Pitx3
19125	2410	798.523	458.517	-0.800357	Down	0.00207319	Prodh
19201	2963	418.444	259.803	-0.687616	Down	0.000123114	Pstpip2
19662	964	200.82	100.692	-0.995955	Down	0.0217581	Rbp4
19713	6896	8808.01	5332.77	-0.72393	Down	0.00383394	Ret
20284	700	167.416	100.698	-0.733403	Down	0.000212076	Scrg1
20393	2677	3225.54	1095.28	-1.55824	Down	0.000950791	Sgk1
20473	4623	222.17	67.5043	-1.71861	Down	3.49825e-05	Six3
20612	6427	21.5184	11.0062	-0.967252	Down	0.0489925	Siglec1
20617	1282	2178.45	1333.96	-0.707582	Down	8.56992e-05	Snca
20852	3805	274.359	170.203	-0.688808	Down	0.0203912	Stat6
20887	4991	617.874	318.467	-0.956169	Down	0.00100036	Sult1a1
20971	2460	1481.37	905.058	-0.710854	Down	0.000409494	Sdc4
21416	3833	168.23	98.3245	-0.774815	Down	0.00755807	Tcf7l2
21823	1899	9894.36	5830.73	-0.762929	Down	0.0339523	Th
21892	5406	303.999	197.681	-0.620895	Down	0.0157538	Tll1
21907	3233	24.2782	11.6716	-1.05666	Down	0.0271636	Nr2e1
22068	3211	309.288	153.671	-1.0091	Down	0.000769663	Trpc6
22171	3798	87.2197	56.0495	-0.637953	Down	0.0160516	Tyms
22324	4168	86.422	51.522	-0.746209	Down	0.015623	Vav1
22351	3224	257.826	123.329	-1.06388	Down	0.000208193	Vill
22410	2272	35.0715	20.7068	-0.760195	Down	0.0434991	Wnt10b
22436	4623	281.006	162.806	-0.787452	Down	0.0186442	Xdh
23882	1081	424.991	276.735	-0.618925	Down	0.034163	Gadd45g
26357	2876	467.807	276.947	-0.756306	Down	0.00158153	Abcg2
26358	2060	254.346	147.122	-0.789776	Down	0.00359408	Aldh1a7
26939	4710	1506.56	899.681	-0.743769	Down	0.000453803	Polr3e
50887	1905	219.209	144.405	-0.602189	Down	0.00491963	Hmgn5
50931	3688	146.221	73.9502	-0.983524	Down	0.0226358	Il27ra
52428	3439	411.759	213.867	-0.94509	Down	0.000144902	Rhpn2
53417	6930	318.67	70.6883	-2.17252	Down	2.70249e-10	Hif3a
53608	4333	104.163	43.3356	-1.26522	Down	0.00110101	Map3k6
55990	3336	94.8367	35.2701	-1.427	Down	0.000726969	Fmo2
56190	1787	97.7038	52.7064	-0.890435	Down	0.00635752	Rbm38
56349	3890	402.499	202.863	-0.988478	Down	0.000870739	Net1
56838	3753	33.3839	14.1927	-1.23401	Down	0.00323988	Ccl28
57265	3628	344.738	201.039	-0.778024	Down	0.0155019	Fzd2
57435	6902	787.812	146.991	-2.42213	Down	1.15262e-07	Plin4
58200	1295	564.964	352.951	-0.678692	Down	0.0478184	Ppp1r1a
64011	1293	511.63	296.161	-0.788718	Down	0.0136632	Nrgn
66277	2294	702.715	379.129	-0.890251	Down	7.43433e-06	Klf15
66391	1350	133.609	87.6598	-0.608035	Down	0.0157843	Zbtb11os1
66614	2564	1246.39	599.472	-1.05599	Down	4.18601e-11	Gpatch4
66643	3124	768.707	483.993	-0.667446	Down	0.00351369	Lix1
67304	1154	13.2303	6.43595	-1.03962	Down	0.0319733	3110070M22Rik
67760	4921	5203.78	3450.49	-0.592758	Down	0.0145778	Slc38a2
68119	1823	243.178	153.062	-0.667897	Down	0.0145972	Cmtm3
68169	4684	621.966	325.205	-0.935484	Down	0.000124162	Ndnf
68465	4026	2801.08	1620.88	-0.7892	Down	1.50004e-11	Adipor2
68498	4209	70.7847	31.6235	-1.16244	Down	0.017916	Tspan11
68750	9295	3781.51	1953.93	-0.952586	Down	1.26934e-06	Rreb1
68792	2887	129.898	81.2834	-0.676351	Down	0.022051	Srpx2
69068	1331	51.4423	25.8495	-0.992816	Down	0.0398584	1810011O10Rik
69581	3367	1499.38	984.305	-0.607193	Down	0.000103745	Rhou
69895	626	175.41	113.996	-0.621743	Down	0.00209385	Snhg8
70807	2753	841.274	370.529	-1.18299	Down	1.8163e-05	Arrdc2
71020	1160	26.0888	14.1039	-0.887333	Down	0.0269519	Spats1
71355	6923	274.748	144.811	-0.923939	Down	0.000709492	Col24a1
71371	7279	1009.71	578.878	-0.802606	Down	0.000341544	Arid5b
71760	2704	1462.71	848.752	-0.785226	Down	1.27302e-13	Etnppl
71768	3540	63.0196	36.073	-0.804882	Down	0.0276008	Vwce
71878	2280	84.7956	22.3078	-1.92644	Down	8.08808e-07	Fam83d
72027	2249	217.277	123.204	-0.818483	Down	0.027609	Slc39a4
72080	3407	56.0552	35.6904	-0.651311	Down	0.0306158	Sapcd2
72287	1559	359.296	130.869	-1.45705	Down	1.38763e-07	Plekhf1
72536	3076	31.626	17.4993	-0.85381	Down	0.0277174	Tagap
72780	2411	84.9513	45.095	-0.913668	Down	0.0438625	Rspo3
73149	1328	11.4242	5.87006	-0.960646	Down	0.0447168	Clec4a3
73453	1820	26.9095	15.0937	-0.834165	Down	0.0492156	1700067K01Rik
73873	2462	96.0893	62.6522	-0.617011	Down	0.0153138	Fam161a
74090	3500	84.7066	36.6756	-1.20765	Down	0.000258581	Paqr5
74145	3879	116.052	58.6941	-0.983481	Down	0.0381919	F13a1
74747	1685	1138.91	731.648	-0.638434	Down	0.013538	Ddit4
75646	4821	158.422	95.1833	-0.734993	Down	0.0194012	Rai14
76487	2320	66.3756	35.1419	-0.917459	Down	0.00677832	Ppp1r3g
76574	2166	567.252	358.213	-0.663171	Down	3.1642e-06	Mfsd2a
76633	911	11.2511	4.7138	-1.2551	Down	0.0100663	1700112E06Rik
77018	7580	2054.76	1210.02	-0.763935	Down	0.000525601	Col25a1
77037	992	6.22486	3.27077	-0.928414	Down	0.0350097	Mrap
77323	3669	170.459	108.953	-0.645721	Down	0.00310616	9430041J12Rik
78412	3400	9.39034	3.85454	-1.28462	Down	0.00863107	3110062M04Rik
78449	1110	62.7503	30.4334	-1.04396	Down	0.00285621	2700046A07Rik
78635	2223	83.3544	42.7905	-0.961968	Down	0.00614822	Kcnd3os
78754	2341	48.5478	24.1035	-1.01017	Down	0.00831323	Galnt15
80857	1476	47.6464	23.8948	-0.995668	Down	0.01424	Fgf20
80981	1397	484.498	211.668	-1.19469	Down	0.00145842	Arl4d
83433	1096	245.834	153.945	-0.675266	Down	0.0265756	Trem2
93671	6778	152.999	77.704	-0.977459	Down	0.0181336	Cd163
94279	4794	222.54	143.582	-0.632187	Down	0.00996798	Sfxn2
97086	2243	56.3033	29.9204	-0.91209	Down	0.019866	Slc9b2
98267	3298	93.9732	55.8045	-0.75187	Down	0.0428672	Stk17b
100340	1977	33.5461	17.7354	-0.919508	Down	0.0376859	Smpdl3b
102278	2742	3093.46	1791.78	-0.787829	Down	0.00229791	Cpne7
105855	4717	239.89	152.842	-0.650331	Down	0.0310079	Nckap1l
106648	3315	98.0902	56.6515	-0.791995	Down	0.0121825	Cyp4f15
107585	1872	7.51818	3.92505	-0.937673	Down	0.0419613	Dio3
107993	1570	244.789	139.878	-0.807367	Down	0.000255546	Bfsp2
108043	4692	1038.19	562.761	-0.88348	Down	0.00255617	Chrnb3
110058	3923	1491.53	949.561	-0.651461	Down	0.0051928	Syt17
110385	3595	57.2399	31.5489	-0.859432	Down	0.00730339	Pde4c
110648	3338	76.9433	40.6313	-0.921205	Down	0.0338225	Lmx1a
110834	3123	182.801	120.533	-0.600843	Down	0.039868	Chrna3
140493	7617	911.84	572.31	-0.671982	Down	0.00166019	Kcnn3
140917	4304	175.43	111.238	-0.657242	Down	0.00736193	Dclre1b
211770	4026	206.786	133.395	-0.632434	Down	0.00365451	Trib1
214084	3806	7681.52	4961.75	-0.630544	Down	0.0124781	Slc18a2
216991	4358	225.855	146.26	-0.626864	Down	0.00514772	Adap2
219148	4252	575.463	324.258	-0.827584	Down	0.000812996	Fam167a
224893	2222	68.9005	44.4332	-0.632876	Down	0.0292005	Zfp959
227696	2981	1215.86	689.833	-0.817662	Down	0.00121201	Phyhd1
228003	2538	8.80368	4.49581	-0.969526	Down	0.0476312	Klhl41
231290	2263	2318.74	1463.93	-0.6635	Down	0.0147511	Slc10a4
232146	1768	321.985	197.621	-0.704255	Down	0.00087286	Eva1a
233919	2799	492.828	325.522	-0.598329	Down	0.0265576	Gpr26
235320	6517	852.55	256.986	-1.7301	Down	1.62766e-08	Zbtb16
235415	2859	15.54	7.28774	-1.09244	Down	0.02306	Cplx3
236312	3497	9.51134	4.64469	-1.03407	Down	0.0348458	Pyhin1
238384	4208	399.693	193.455	-1.0469	Down	0.00106925	Slc24a4
239126	1903	7.75365	3.89255	-0.99416	Down	0.0429422	C1qtnf9
240638	3870	100.965	49.5661	-1.02642	Down	0.0274144	Slc16a12
242509	11540	249.196	153.845	-0.695798	Down	0.0307903	Bnc2
243369	6497	312.469	180.944	-0.788169	Down	0.00426618	Sspo
243911	2981	61.8423	35.7644	-0.790067	Down	0.0170975	Kirrel2
244859	10159	115.213	63.8077	-0.852505	Down	0.0193155	Ankk1
268527	6643	124.261	80.4752	-0.626753	Down	0.0496586	Greb1
268709	3144	1958.15	1132.57	-0.789891	Down	0.00026232	Fam107a
269951	1784	781.476	499.435	-0.645903	Down	0.00165803	Idh2
319807	8539	779.3	465.307	-0.743995	Down	0.00076725	Nwd2
320038	6464	25.1642	12.0095	-1.06719	Down	0.0238616	Dlx6os1
320405	5056	2741.86	1714.39	-0.677464	Down	0.00494247	Cadps2
329387	2502	80.0017	49.0722	-0.705125	Down	0.0414032	C230014O12Rik
329416	1820	114.483	72.1166	-0.666731	Down	0.0161276	Nostrin
330096	3754	48.9585	25.6222	-0.934167	Down	0.0374028	Shisa3
381107	2591	34.1818	14.6558	-1.22175	Down	0.00169881	Tmem232
381373	3303	193.964	113.649	-0.7712	Down	0.0308924	Sp9
381924	1553	29.7796	7.57298	-1.97539	Down	1.31239e-05	Itgad
382236	6434	76.4817	50.4175	-0.601189	Down	0.0315668	Brwd3
383619	2541	53.3084	27.9589	-0.931054	Down	0.0193258	Aim2
434768	1206	44.7266	28.0744	-0.671875	Down	0.0399877	Rhox8
545611	4130	102.863	33.3106	-1.62667	Down	0.000157661	Fam205a2
626058	2449	68.8569	36.5362	-0.914276	Down	0.0062778	E330020D12Rik
626415	2590	4.41788	1.90506	-1.21352	Down	0.00818173	4930467E23Rik
629147	1583	111.019	56.1185	-0.984261	Down	0.013254	Ctxn3
633640	3881	579.571	262.02	-1.14531	Down	1.09346e-07	Gm7120
654359	598	39.0276	21.2365	-0.877946	Down	0.0433097	Gm12338
654812	2062	11.6789	5.49161	-1.0886	Down	0.0261449	Angptl7
100039246	1050	91.9866	37.5271	-1.29349	Down	0.0025329	Plac9b
100040792	759	44.1743	25.8904	-0.770791	Down	0.0206912	Gm11627
100040970	694	2.80678	1.5332	-0.872369	Down	0.0394501	Rpl14-ps1
100042807	2419	8.27729	4.00715	-1.04658	Down	0.0330607	Eif3j2
100043902	3878	99.4517	38.4472	-1.37112	Down	0.00155202	Six3os1
100526796	1223	76.623	49.1573	-0.64037	Down	0.0240884	Cahm
102637797	1396	60.289	27.3067	-1.14264	Down	0.00148669	A330015K06Rik
11504	4902	279.805	466.909	0.73872	UP	0.000147236	Adamts1
11550	2394	60.5652	102.857	0.764081	UP	0.00477108	Adra1d
11595	7355	158.315	276.579	0.804897	UP	0.0132236	Acan
11656	1983	26.0083	59.4499	1.1927	UP	0.0151814	Alas2
11838	3057	395.382	709.394	0.84334	UP	0.00060542	Arc
12029	3426	32.2865	63.8348	0.983412	UP	0.00394315	Bcl6b
12140	762	284.237	466.395	0.714457	UP	0.0101057	Fabp7
12373	2589	43.3001	74.6222	0.785234	UP	0.00434348	Casq2
12647	3995	18.558	37.7746	1.02537	UP	0.0290016	Chat
12677	3257	68.6437	127.292	0.890947	UP	0.0211657	Vsx2
12705	991	79.41	127.467	0.682727	UP	0.0360023	Cited1
12824	7371	111.575	169.078	0.599675	UP	0.00465956	Col2a1
12918	1338	28.9563	62.6392	1.11319	UP	0.00762463	Crh
12922	2633	13.1259	30.7901	1.23004	UP	0.00249453	Crhr2
13599	2902	214.169	332.141	0.633047	UP	0.0328303	Ecel1
14028	2877	28.3166	61.897	1.12822	UP	0.0215809	Evx1
14029	4210	21.8493	50.1832	1.19962	UP	0.0128191	Evx2
14654	2397	329.384	494.462	0.586089	UP	0.0198661	Glra1
15122	569	628.361	1512.58	1.26735	UP	0.00747114	Hba-a1
15433	2483	2.2098	4.0983	0.891106	UP	0.044992	Hoxd13
16401	9833	82.8846	128.414	0.631628	UP	0.0217376	Itga4
16497	3267	815.792	1249.35	0.614905	UP	0.0100258	Kcnab1
16510	7244	205.802	310.272	0.592279	UP	0.0127746	Kcnh1
16527	3810	440.718	678.145	0.621738	UP	0.00671977	Kcnk3
16542	5464	246.98	407.355	0.721895	UP	0.00283281	Kdr
16716	5751	71.4011	121.947	0.772239	UP	0.000912686	Ky
16872	1853	4.4244	11.5348	1.38244	UP	0.00483865	Lhx4
17116	2793	199.983	333.831	0.739244	UP	0.0221162	Mab21l1
17536	5054	673.126	1319.24	0.970761	UP	0.0153244	Meis2
17919	7872	233.783	407.868	0.802934	UP	0.00190541	Myo5b
18125	9858	675.971	1201.19	0.82943	UP	3.79038e-05	Nos1
18973	7167	31.5617	51.4231	0.704242	UP	0.0303927	Pole
18976	1020	67.1721	139.568	1.05503	UP	0.0251195	Pomc
20147	5855	6.17973	12.4395	1.00931	UP	0.039879	Rs1
20508	2414	6.22622	14.2774	1.1973	UP	0.0107746	Slc18a3
21683	2311	6.12835	13.1045	1.09649	UP	0.0238685	Tecta
21916	2887	408.586	615.583	0.591315	UP	0.00850595	Tmod1
22423	3376	10.6662	21.2291	0.992997	UP	0.021589	Wnt8b
22625	5424	63.7073	102.693	0.688814	UP	0.0101614	Map3k19
23792	6322	2505.97	3765.36	0.587419	UP	0.0112418	Adam23
23943	3687	703.377	1119.22	0.67012	UP	0.0174456	Esyt1
24087	4076	108.582	188.606	0.796593	UP	0.000233301	Tll2
50786	4518	796.241	1238.36	0.637152	UP	0.00258507	Hs6st2
50916	2601	13.2468	26.9677	1.02559	UP	0.034261	Irx4
53324	2551	43.6587	76.5205	0.809579	UP	0.0492669	Nptx2
53601	5587	5.93001	15.4202	1.37872	UP	0.00498164	Pcdh12
53880	6839	3.83628	7.09694	0.887488	UP	0.0348109	Naip7
58235	5079	394.638	593.555	0.588853	UP	0.000302707	Pvrl1
66438	10687	101.604	155.455	0.613534	UP	0.0353443	Hamp2
68070	13831	523.536	802.144	0.615573	UP	0.0279545	Pdzd2
68519	4042	1304.9	2211.97	0.761396	UP	0.000488048	Eml1
68810	2998	167.507	251.91	0.588686	UP	0.0079689	Nexn
69513	1792	22.361	41.4661	0.890946	UP	0.0146817	1700030C10Rik
69528	3474	57.8911	88.9687	0.619955	UP	0.020017	1700030J22Rik
69732	2706	91.9297	144.583	0.653296	UP	0.0222346	2410018L13Rik
70593	2916	11.1514	30.9803	1.47413	UP	0.00212658	5730457N03Rik
71897	2513	175.304	320.936	0.872422	UP	0.00239178	Lypd6b
72258	7358	175.117	274.541	0.648702	UP	0.0178895	Kcnk10
72324	2901	151.689	236.158	0.638635	UP	0.0039617	Plxdc1
72605	3572	664.927	1003.82	0.594237	UP	0.00647012	Car10
72778	1689	6.62327	13.2922	1.00496	UP	0.0406625	Dnajc22
80893	3584	180.806	291.519	0.689148	UP	4.92179e-05	Tmprss5
94045	2293	105.053	157.61	0.58524	UP	0.0344509	P2rx5
104080	1675	205.794	312.938	0.604673	UP	0.0190083	Nxph4
107449	5866	1540.87	2399.87	0.639204	UP	9.842e-05	Unc5b
110257	587	422.464	1082.18	1.35705	UP	0.00376058	Hba-a2
110902	3832	107.701	191.444	0.829887	UP	0.0410108	Chrna2
111368	2252	8.54486	16.8968	0.98362	UP	0.0449173	Prn
116701	2708	224.603	414.455	0.883836	UP	8.59176e-06	Fgfrl1
140743	1887	31.2828	52.9086	0.758134	UP	0.0375096	Rem2
210741	1952	157.93	246.332	0.641321	UP	0.0297048	Kcnk12
211468	4305	15.0611	26.86	0.834631	UP	0.0460583	Kcnh8
213391	6370	779.421	1228.15	0.656018	UP	0.0148944	Rassf4
215446	3631	289.966	437.035	0.591862	UP	0.00591195	Entpd3
216225	5346	2.69413	5.60447	1.05676	UP	0.024909	Slc5a8
227541	7201	987.479	1485.14	0.588775	UP	0.0144972	Camk1d
231991	7053	171.726	302.206	0.815426	UP	0.000178796	Creb5
237928	2083	578.43	948.14	0.712956	UP	0.0121496	Phospho1
242700	4012	10.1218	22.8085	1.1721	UP	0.00785005	Ifnlr1
243764	2036	182.239	278.781	0.613297	UP	0.0393086	Chrm2
244954	2732	86.1639	135.214	0.65009	UP	0.00349747	Prss35
246086	4705	17.7636	39.6947	1.16002	UP	0.0152756	Onecut3
268319	2406	31.5755	53.741	0.767217	UP	0.0139299	BC025920
268934	4456	507.022	816.592	0.687568	UP	0.0126339	Grm4
319508	3625	20.6278	37.4933	0.862043	UP	0.0218979	Syt15
320027	3117	44.6364	69.1569	0.631652	UP	0.0478419	Fstl4
320046	1054	88.5445	136.087	0.620053	UP	0.0126985	F730043M19Rik
320343	3613	140.614	234.795	0.739657	UP	0.00381318	Lypd6
320747	2943	102.707	181.882	0.824469	UP	0.0109151	Lingo4
329252	6790	71.3913	118.183	0.727203	UP	0.0323074	Lgr6
330599	3176	14.7581	27.8456	0.915939	UP	0.0341048	Gm16938
330790	3576	1910.13	2973.25	0.638367	UP	0.0122699	Hapln4
433323	3998	916.805	1491.72	0.702292	UP	0.00151083	Sgpp2
634650	2274	22.5389	42.6201	0.919119	UP	0.0245026	Gbp11
668208	2850	2.81928	5.81223	1.04376	UP	0.0260874	Gm13288
100038713	4791	26.7782	48.3917	0.853699	UP	0.0351978	Gm10432
100039239	3490	400.325	693.839	0.793429	UP	0.00786814	Gm2115
100039596	4113	35.0695	68.6178	0.968365	UP	0.0481884	Tcf24
100040525	4058	69.1248	121.72	0.81629	UP	0.0111233	Tmem181c-ps
100503605	639	997.442	2319.84	1.21772	UP	0.0121373	Hbb-bs
101488143	646	204.228	413.751	1.01858	UP	0.0378804	Hbb-bt

## Sheet: Con vs CUMS-res
Gene ID	Length	Control Expression	CUMS-resilience Expression	log2FoldChange(CUMS-resilience/Control)	Up/Down-Regulation	P-value	Symbol
11440	2921	2473.95	1408.78	-0.812368	Down	0.00204921	Chrna6
11486	1701	34.0539	17.8185	-0.934445	Down	0.0484861	Ada
11489	7675	166.258	87.6609	-0.923419	Down	0.0230253	Adam12
11668	2318	13777.2	8470.86	-0.7017	Down	0.000473302	Aldh1a1
11727	816	44.2272	24.6884	-0.841103	Down	0.0350529	Ang
11745	1619	339.937	193.221	-0.815014	Down	0.0355683	Anxa3
11812	441	37.201	22.0307	-0.755827	Down	0.0395258	Apoc1
11889	1150	65.304	28.354	-1.20362	Down	0.0155522	Asgr1
12159	2059	110.654	46.0637	-1.26436	Down	0.00794759	Bmp4
12160	3827	75.8433	35.5902	-1.09154	Down	0.0201544	Bmp5
12577	1909	314.097	177.857	-0.820493	Down	0.038028	Cdkn1c
12638	6305	31.9585	16.6242	-0.942912	Down	0.0411725	Cftr
12737	3263	81.2028	50.9527	-0.672372	Down	0.0289506	Cldn1
12971	1256	72.8547	22.7729	-1.67771	Down	0.000796085	Crym
13107	1842	26.9727	13.1948	-1.03153	Down	0.0228563	Cyp2f2
13206	2772	46.9327	25.0982	-0.903013	Down	0.0119023	Ddx4
13489	2219	1677.86	1039.34	-0.690952	Down	0.00930011	Drd2
14190	3769	306.005	137.637	-1.15269	Down	0.00687287	Fgl2
14584	2986	123.72	76.06	-0.70187	Down	0.015399	Gfpt2
14863	1121	62.6712	29.6334	-1.08058	Down	0.0305602	Gstm2
14917	3951	450.481	261.148	-0.7866	Down	0.0254924	Gucy2c
15160	2204	287.688	143.382	-1.00464	Down	0.0189602	Serpind1
15228	3986	22.6597	9.67277	-1.22812	Down	0.00768881	Foxg1
15375	3256	399.9	223.517	-0.839258	Down	0.0054765	Foxa1
16164	3734	432.605	265.254	-0.705675	Down	0.00771626	Il13ra1
16512	3583	23.8134	10.3256	-1.20554	Down	0.0157704	Kcnh3
16529	3364	59.3879	28.6173	-1.05328	Down	0.0272766	Kcnk5
16819	853	11.0834	5.41887	-1.03234	Down	0.0386475	Lcn2
16852	817	256.56	138.845	-0.885821	Down	0.0180996	Lgals1
16952	1395	285.141	121.013	-1.23652	Down	0.00307046	Anxa1
16988	418	12.716	5.80523	-1.13122	Down	0.0225151	Lst1
17528	1916	27.8346	14.3259	-0.958249	Down	0.0387992	Mpz
17969	2728	181.431	116.598	-0.63788	Down	0.0453493	Ncf1
18133	2366	264.916	129.371	-1.03401	Down	0.0259523	Nov
18205	1342	97.4081	55.8234	-0.803172	Down	0.0123116	Ntf3
18227	3151	872.425	567.509	-0.620386	Down	0.00456344	Nr4a2
18230	2728	532.633	333.51	-0.675412	Down	0.0210577	Nxn
18784	1982	9.37287	4.16779	-1.16921	Down	0.0190028	Pla2g5
18824	1129	59.8986	31.8541	-0.911045	Down	0.0248836	Plp2
19038	1286	47.0864	24.4168	-0.947437	Down	0.0499167	Ppic
19662	962	201.03	99.6244	-1.01284	Down	0.022226	Rbp4
20202	537	20.3561	10.7136	-0.926022	Down	0.0451362	S100a9
20471	2849	19.893	10.5004	-0.92182	Down	0.0440165	Six1
20499	5663	260.442	141.447	-0.880701	Down	0.0378944	Slc12a7
20698	1796	147.081	74.9554	-0.972503	Down	0.0364174	Sphk1
20852	3805	275.504	175.873	-0.647536	Down	0.0243981	Stat6
20887	7523	621.737	390.297	-0.671731	Down	0.0221359	Sult1a1
21384	3585	25.4004	11.5646	-1.13514	Down	0.0197769	Tbx15
21907	3233	23.5584	10.9061	-1.11111	Down	0.0256104	Nr2e1
22068	3211	309.934	164.027	-0.918026	Down	0.00259983	Trpc6
22139	1255	52.4146	19.947	-1.3938	Down	0.00528149	Ttr
22178	2755	29.6673	15.9118	-0.898773	Down	0.0257581	Tyrp1
22351	3139	254.146	140.962	-0.850349	Down	0.021168	Vill
23882	1081	425.724	271.177	-0.65068	Down	0.0239343	Gadd45g
26358	2060	250.116	129.358	-0.951235	Down	0.00619969	Aldh1a7
26360	3444	124.642	64.944	-0.940517	Down	0.0345896	Angptl2
27047	2008	26.4802	12.1402	-1.12513	Down	0.0217436	Omd
52377	1447	222.773	108.464	-1.03835	Down	0.0208855	Rcn3
52430	1497	153.898	99.8864	-0.623614	Down	0.0426946	Echdc2
55990	3336	95.7421	43.4871	-1.13857	Down	0.00737701	Fmo2
56338	2799	633.886	373.344	-0.763719	Down	0.0292874	Txnip
58200	1295	565.295	345.353	-0.710931	Down	0.0418919	Ppp1r1a
58809	1549	320.566	202.488	-0.662789	Down	0.0469712	Rnase4
64011	1293	507.519	260.862	-0.960174	Down	0.00608635	Nrgn
64058	1901	184.727	92.3166	-1.00073	Down	0.0244749	Perp
66643	3124	769.714	488.284	-0.656601	Down	0.0038826	Lix1
67441	1065	7.38297	2.86873	-1.36379	Down	0.00412002	Isoc2b
67893	1791	319.922	212.658	-0.589184	Down	0.0317832	Tmem86a
68169	4684	619.879	383.934	-0.691129	Down	0.0199384	Ndnf
68498	4209	70.5536	26.1442	-1.43223	Down	0.00423942	Tspan11
68709	4022	50.6834	18.7247	-1.43657	Down	0.00401457	Cilp2
68750	9339	3788.61	2257.37	-0.747023	Down	0.000188721	Rreb1
69068	1331	52.4294	24.64	-1.08937	Down	0.0238018	1810011O10Rik
69170	5157	85.7609	45.2156	-0.923499	Down	0.00136136	1810026B05Rik
69183	1211	42.0449	21.8306	-0.945578	Down	0.0477977	C1qtnf2
69291	6017	32.2555	15.3848	-1.06804	Down	0.0217111	1700001L05Rik
69693	3909	7.19133	3.44685	-1.06098	Down	0.033814	Pof1b
69847	4148	133.861	59.3899	-1.17245	Down	0.00591246	Wnk4
70484	2276	10.4335	4.54699	-1.19823	Down	0.0158962	Slc35d2
71934	2299	117.023	60.5981	-0.949452	Down	0.0378561	Car13
72027	2249	223.076	134.782	-0.726911	Down	0.00606952	Slc39a4
72780	2411	85.2797	45.4126	-0.909111	Down	0.0482663	Rspo3
73873	2251	96.1528	63.6977	-0.594088	Down	0.0238128	Fam161a
75690	4368	59.8655	39.1888	-0.611281	Down	0.0488884	Vsig10l
76133	604	10.4227	5.2383	-0.992555	Down	0.043804	6230400D17Rik
76459	3690	28.5264	14.224	-1.00397	Down	0.0450779	Car12
77018	7612	2062.14	1365.39	-0.594825	Down	0.00465283	Col25a1
77037	992	6.46726	3.38307	-0.93482	Down	0.0433175	Mrap
78896	888	38.5067	17.7144	-1.12019	Down	0.0199317	1500015O10Rik
81879	9285	97.6205	35.9907	-1.43956	Down	0.00253248	Tfcp2l1
83433	1097	246.578	160.675	-0.617896	Down	0.0439841	Trem2
93735	1666	13.5279	6.20443	-1.12457	Down	0.0240419	Wnt16
97086	2243	56.0211	24.1149	-1.21604	Down	0.00220304	Slc9b2
100340	2219	33.4947	17.2429	-0.957933	Down	0.0342525	Smpdl3b
102294	2930	212.731	127.288	-0.74093	Down	0.031169	Cyp4v3
108043	4690	1048.07	686.023	-0.61141	Down	0.0222639	Chrnb3
108115	3051	152.414	78.6445	-0.954574	Down	0.0331572	Slco4a1
114889	3579	18.4641	9.29057	-0.99088	Down	0.0256405	Vsx1
170484	3124	10.7788	5.27752	-1.03026	Down	0.0308909	Nphs2
170758	1078	224.964	145.605	-0.627633	Down	0.00658007	Rac3
207596	8947	313.458	177.68	-0.818994	Down	0.0389984	Thsd4
208890	2371	44.6988	19.4115	-1.20332	Down	0.0144239	Slc26a7
209086	5344	143.852	73.9438	-0.960085	Down	0.0272903	Samd9l
214601	1999	59.9962	30.7653	-0.963569	Down	0.0158348	Slc10a3
216350	1380	19.2702	10.122	-0.928875	Down	0.0332408	Tspan8
217835	3851	76.1538	43.3409	-0.813186	Down	0.0380798	Rin3
219148	4252	575.545	340.525	-0.757168	Down	0.00368382	Fam167a
226999	3493	166.546	77.8582	-1.097	Down	0.0283713	Slc9a2
229488	4392	63.2077	35.4052	-0.836139	Down	0.0467375	Fam160a1
231290	2164	2339.08	1558.02	-0.586228	Down	0.00498521	Slc10a4
235320	6700	857.691	475.183	-0.851973	Down	0.00826826	Zbtb16
235379	4649	104.203	60.4405	-0.785804	Down	0.0190721	Gldn
235415	2859	15.5787	5.95524	-1.38734	Down	0.00426726	Cplx3
235472	8764	70.4265	41.8444	-0.751085	Down	0.0138108	Prtg
240327	2648	14.6877	6.45528	-1.18606	Down	0.0165386	Gm4951
240638	3870	101.439	47.5252	-1.09385	Down	0.0200192	Slc16a12
241327	2409	59.3885	29.079	-1.03021	Down	0.0380374	Olfml2a
242509	12500	250.227	138.152	-0.856977	Down	0.00362914	Bnc2
243270	3285	79.6619	32.9251	-1.2747	Down	0.0107263	Hcar1
243369	7233	313.042	197.699	-0.663053	Down	0.021442	Sspo
244152	2510	40.9275	20.6553	-0.986554	Down	0.0469176	Tsku
244416	4229	97.3563	41.0004	-1.24764	Down	0.0111057	Ppp1r3b
244859	10159	116.447	63.5729	-0.873183	Down	0.0084935	Ankk1
268527	7358	123.813	67.4779	-0.875672	Down	0.00632104	Greb1
268709	3144	1965.81	1294.66	-0.602545	Down	0.00336037	Fam107a
269959	7285	129.667	45.9461	-1.4968	Down	0.00247192	Adamtsl3
319562	3406	17.0758	8.53273	-1.00088	Down	0.0410305	9630028B13Rik
320038	4247	24.4581	10.5017	-1.21969	Down	0.00969667	Dlx6os1
320051	9626	104.614	63.2023	-0.72703	Down	0.0168589	Exph5
320435	3022	81.035	51.3922	-0.656997	Down	0.0108031	Rinl
320484	3677	91.3969	48.9882	-0.899712	Down	0.0130147	Rasal3
329941	4331	66.7899	29.4173	-1.18297	Down	0.0179243	Col8a2
330096	3754	49.0673	24.8284	-0.982769	Down	0.0306378	Shisa3
380701	2377	7.43909	3.99431	-0.89718	Down	0.0368355	Slc47a2
381107	2591	33.2498	15.4377	-1.10689	Down	0.0138822	Tmem232
434130	2058	53.8123	32.0942	-0.745624	Down	0.048176	Ccdc8
666048	6617	55.5353	18.7776	-1.56439	Down	0.0017523	Trabd2b
100504518	5553	6.79229	3.67392	-0.886577	Down	0.0446146	3425401B19Rik
100526796	1223	76.8164	50.8417	-0.595403	Down	0.03452	Cahm
12428	2827	5.38089	19.2434	1.83844	Up	0.000213523	Ccna2
12671	3888	275.983	446.702	0.694734	Up	0.00650152	Chrm3
12677	3261	68.4393	126.204	0.882857	Up	0.0244127	Vsx2
12705	985	79.2415	127.312	0.684039	Up	0.0362522	Cited1
12922	2642	14.7365	33.6698	1.19206	Up	0.0107806	Crhr2
13134	5362	175.465	285.742	0.703531	Up	0.0426113	Dach1
13490	6866	21.4957	43.3379	1.01158	Up	0.00628655	Drd3
13599	2905	218.155	403.358	0.886704	Up	0.00438874	Ecel1
14654	2398	329.799	496.107	0.589062	Up	0.0245484	Glra1
15013	1771	46.9993	77.5207	0.721941	Up	0.0266461	H2-Q2
15550	4441	358.842	586.174	0.707981	Up	0.0424917	Htr1a
16527	3810	443.524	712.845	0.684576	Up	0.00804048	Kcnk3
16814	864	1.95553	3.79098	0.955013	Up	0.030271	Lbx1
17116	2793	208.022	427.594	1.03951	Up	0.00342613	Mab21l1
17268	3496	194.871	296.67	0.60634	Up	0.0260329	Meis1
17536	5131	626.013	1224.56	0.967998	Up	0.0013273	Meis2
17885	6149	2.67149	5.33377	0.997509	Up	0.0417114	Myh8
17919	8186	250.423	490.855	0.970928	Up	0.0109625	Myo5b
18125	9972	731.658	1388.29	0.924064	Up	0.0169841	Nos1
18187	6357	645.216	990.998	0.619099	Up	0.0247115	Nrp2
18211	2606	89.3648	180.858	1.01708	Up	0.023063	Ntrk1
18420	1182	157.463	282.449	0.842981	Up	0.0437387	Otp
19281	11688	1070.72	1661.36	0.633774	Up	0.000479438	Ptprt
20429	2304	66.2102	115.772	0.806156	Up	0.0436165	Shox2
22353	1547	29.8955	59.2471	0.986815	Up	0.0320505	Vip
23850	8686	34.5766	76.1877	1.13976	Up	0.021853	Pappa2
26971	2437	14.9427	29.2742	0.97019	Up	0.0482513	Pla2g2f
50786	4548	795.65	1245.93	0.647014	Up	0.00206948	Hs6st2
53324	2551	46.2739	91.9312	0.990358	Up	0.0239548	Nptx2
64293	3458	156.768	251.203	0.680229	Up	0.0352645	Stk32b
66123	768	6.65848	13.602	1.03055	Up	0.0314134	1110006O24Rik
66673	5634	368.098	558.77	0.602165	Up	0.0154764	Sorcs3
70008	3418	27.0799	43.1632	0.672577	Up	0.0477207	Ace2
71897	2432	174.858	276.043	0.658714	Up	0.0433166	Lypd6b
72605	3581	664.379	1013.84	0.609758	Up	0.00458961	Car10
77521	7135	619.507	938.567	0.59934	Up	0.0110884	Mtus2
83762	7363	292.083	474.198	0.699111	Up	0.028282	Otof
93873	2789	26.1285	45.5367	0.801409	Up	0.020585	Pcdhb2
171382	4569	31.4247	58.9474	0.90753	Up	0.00896801	Trpm8
192164	5254	116.581	179.603	0.623477	Up	0.0321408	Pcdha12
223604	1209	268.396	480.219	0.839326	Up	0.00698889	Kcnk9
228432	6026	249.206	387.883	0.638284	Up	0.0336322	Ano3
231646	4631	5.16549	11.8131	1.1934	Up	0.0150534	Myo1h
241514	4196	140.83	244.437	0.795512	Up	0.00638667	Zfp804a
243043	2889	175.192	315.517	0.848782	Up	0.0101966	Kctd8
243764	2036	182.745	294.136	0.68665	Up	0.0216431	Chrm2
268934	4647	503.893	771.901	0.615298	Up	0.0224403	Grm4
320027	3117	44.7129	75.229	0.7506	Up	0.0144795	Fstl4
320747	2943	102.198	190.736	0.900215	Up	0.00321223	Lingo4
331374	7172	318.769	558.114	0.808049	Up	0.0105273	Dgkk
353236	5296	85.8031	155.383	0.856723	Up	0.0139314	Pcdhac1
380702	6159	524.809	891.126	0.763838	Up	0.016529	Shisa6
665033	9297	6.8394	13.4304	0.973559	Up	0.0497349	Col6a5
100039239	3782	396.098	615.118	0.635006	Up	0.035184	Gm2115
100417831	4357	2.20224	5.52657	1.32741	Up	0.0051922	Gm18853

## Sheet: Con vs Companion-sus
Gene ID	Length	Control Expression	Companion-susceptible Expression	log2FoldChange(Companion-susceptible/Control)	Up/Down-Regulation	P-value	Symbol
11303	10262	978.839	595.762	-0.716336	Down	0.00225592	Abca1
11438	4509	2695.06	1629.84	-0.725586	Down	1.45069e-06	Chrna4
11440	2921	2191.02	970.287	-1.17512	Down	0.0352799	Chrna6
11486	1701	34.9599	12.5563	-1.47729	Down	0.00200593	Ada
11489	7675	167.562	91.95	-0.865773	Down	0.0454255	Adam12
11536	1694	106.147	52.3047	-1.02106	Down	0.0484568	Gpr182
11606	1858	3485.74	2162.12	-0.689017	Down	0.00688831	Agt
11630	7416	34.1288	16.9156	-1.01264	Down	0.0428413	Aim1
11668	2463	13718.3	7029.55	-0.964601	Down	2.00912e-05	Aldh1a1
11695	5203	30.5535	11.8647	-1.36466	Down	0.0171085	Alx4
11727	816	44.1331	18.3691	-1.26458	Down	0.00274939	Ang
11745	1619	341.756	191.346	-0.836781	Down	0.0384944	Anxa3
11856	4938	314.569	147.969	-1.08809	Down	0.00482244	Arhgap6
11857	1194	154.046	88.2791	-0.803221	Down	0.0475205	Arhgdib
11898	1633	1080.74	713.57	-0.598898	Down	8.00578e-06	Ass1
11989	2600	483.484	278.193	-0.797383	Down	0.00412583	Slc7a3
12159	2059	112.292	43.9516	-1.35326	Down	0.00961073	Bmp4
12160	3827	76.8384	34.6588	-1.1486	Down	0.0252556	Bmp5
12224	1728	31.0558	12.284	-1.33808	Down	0.0128083	Klf5
12228	1389	198.653	114.006	-0.801134	Down	0.0155872	Btg3
12262	1083	801.336	513.266	-0.642702	Down	0.0230558	C1qc
12273	2481	12.3078	4.52075	-1.44494	Down	0.00936758	C5ar1
12307	2867	1019.29	431.17	-1.24124	Down	4.28476e-08	Calb1
12319	5722	322.368	165.785	-0.959396	Down	0.00227606	Car8
12335	2838	73.9953	46.2124	-0.679153	Down	0.0392069	Capn3
12374	7645	107.841	43.9028	-1.29652	Down	0.00281712	Casr
12404	2345	766.407	344.443	-1.15385	Down	0.0184395	Cbln1
12424	717	510.36	198.378	-1.36327	Down	0.00651231	Cck
12475	1681	66.5248	32.461	-1.03519	Down	0.00806866	Cd14
12552	5175	1121.68	706.84	-0.666205	Down	8.4665e-05	Cdh11
12554	3913	1415.25	896.572	-0.65857	Down	0.00602255	Cdh13
12564	4006	1337.25	864.346	-0.629588	Down	0.000167235	Cdh8
12565	3471	142.335	84.7991	-0.747167	Down	0.0259126	Cdh9
12575	1913	314.648	135.152	-1.21916	Down	1.43105e-07	Cdkn1a
12606	2636	227.625	130.751	-0.799831	Down	0.00191398	Cebpa
12614	11050	49.4901	21.4915	-1.20338	Down	0.00925252	Celsr1
12638	6305	32.6494	15.5106	-1.0738	Down	0.0249903	Cftr
12737	3263	80.5606	38.9042	-1.05015	Down	0.00219572	Cldn1
12738	3079	27.1943	12.1397	-1.16356	Down	0.0145052	Cldn2
12817	3145	53.5302	25.6923	-1.05901	Down	0.0425725	Col13a1
12876	2183	35435.2	23157.7	-0.61369	Down	1.23573e-06	Cpe
12960	881	78.7133	42.5264	-0.88825	Down	0.00364762	Crybb1
12971	1256	75.8794	26.2206	-1.53301	Down	0.00696106	Crym
12984	4413	61.6061	18.0579	-1.77045	Down	0.000260284	Csf2rb2
13003	7226	533.78	353.802	-0.593303	Down	0.0120085	Vcan
13040	1357	1186.76	790.969	-0.585332	Down	0.0137684	Ctss
13052	7194	600.908	388.199	-0.630347	Down	0.00958692	Cxadr
13162	3456	14735.2	6305.23	-1.22465	Down	0.0281646	Slc6a3
13170	1678	1070.98	668.339	-0.680276	Down	0.0110845	Dbp
13195	1967	9484.04	3754.89	-1.33673	Down	0.000190351	Ddc
13199	3740	614.94	272.936	-1.17188	Down	0.0377869	Ddn
13386	4328	5376.82	2263.99	-1.24789	Down	0.00947963	Dlk1
13447	5068	359.491	226.903	-0.663881	Down	0.0292834	Doc2b
13489	2337	1554.33	673.876	-1.20573	Down	0.0192075	Drd2
13685	981	36.5145	19.3141	-0.918819	Down	0.0452785	Eif4ebp1
13797	2598	24.9923	5.61538	-2.15403	Down	4.33015e-05	Emx2
13798	2554	981.367	443.762	-1.14501	Down	0.0172563	En1
13799	3537	721.861	324.184	-1.15491	Down	0.000697185	En2
14062	3296	504.239	287.596	-0.810064	Down	4.96665e-07	F2r
14102	1362	44.3587	26.9764	-0.717521	Down	0.0448218	Fas
14168	2508	2269.06	1044.72	-1.11898	Down	4.91473e-05	Fgf13
14173	695	16.9702	6.85194	-1.30842	Down	0.0132385	Fgf2
14181	1198	38.0044	17.3405	-1.13202	Down	0.0469246	Fgfbp1
14190	3769	281.243	123.02	-1.19292	Down	0.0347273	Fgl2
14200	1566	154.795	80.9932	-0.934484	Down	0.0394271	Fhl2
14229	3884	1010.35	431.095	-1.22878	Down	0.0102148	Fkbp5
14276	1097	17.7724	7.57573	-1.23018	Down	0.0289575	Folr2
14362	4395	443.184	212.179	-1.06262	Down	5.13007e-05	Fzd1
14366	3685	158.777	103.352	-0.61944	Down	0.026001	Fzd4
14369	4840	305.354	161.658	-0.917538	Down	0.000593447	Fzd7
14397	4123	393.87	261.512	-0.590842	Down	0.0176333	Gabra4
14432	1316	5486.61	3449	-0.669737	Down	0.00485704	Gap43
14528	2764	644.358	310.364	-1.0539	Down	5.47001e-05	Gch1
14560	2613	60.3008	27.537	-1.13081	Down	0.034823	Gdf10
14584	2986	123.425	69.8509	-0.821288	Down	0.00785765	Gfpt2
14585	5210	2029.33	1066.76	-0.927775	Down	1.0028e-05	Gfra1
14600	3507	284.699	183.004	-0.637558	Down	0.0217744	Ghr
14632	3905	195.647	87.8574	-1.15502	Down	0.000638196	Gli1
14706	3200	959.627	592.417	-0.695861	Down	0.0038877	Gng4
14738	3090	229.661	128.12	-0.842012	Down	0.000876204	Gpr12
14794	1219	105.974	66.7574	-0.666709	Down	0.0235364	Spsb2
14799	5740	3683.75	2404	-0.61574	Down	0.0074969	Gria1
14842	1773	11.2697	5.07154	-1.15195	Down	0.0428716	Gsx1
14917	3951	406.658	161.65	-1.33095	Down	0.0164293	Gucy2c
14969	1669	113.848	50.9009	-1.16134	Down	0.0279637	H2-Eb1
15018	1147	59.0093	32.858	-0.844697	Down	0.0422146	H2-Q7
15019	2090	58.7039	32.5857	-0.849217	Down	0.0418507	H2-Q8
15163	2031	107.81	64.4393	-0.742474	Down	0.0316327	Hcls1
15208	1273	251.148	147.337	-0.769423	Down	0.00224672	Hes5
15216	2269	154.984	100.457	-0.625537	Down	0.0375962	Hfe
15375	3188	360.645	146.679	-1.29792	Down	0.0181489	Foxa1
15376	2070	159.613	50.2265	-1.66806	Down	0.00119049	Foxa2
15512	2589	398.005	255.666	-0.638527	Down	0.00927807	Hspa2
15529	3313	1704.66	1092.47	-0.641894	Down	0.000209983	Sdc2
15898	3582	287.748	168.26	-0.774114	Down	0.00756475	Icam5
15900	2855	114.242	70.6919	-0.692476	Down	0.0149599	Irf8
15901	934	448.89	277.24	-0.695224	Down	0.0289261	Id1
15903	964	873.799	487.946	-0.840582	Down	0.0108168	Id3
15904	1660	926.346	591.452	-0.647291	Down	0.00988462	Id4
15959	2013	384.765	208.999	-0.880485	Down	0.0202771	Ifit3
16000	7091	319.185	142.721	-1.1612	Down	8.5607e-05	Igf1
16009	2456	215.261	136.012	-0.662357	Down	0.0457629	Igfbp3
16161	3255	69.5746	40.8897	-0.766822	Down	0.0123908	Il12rb1
16164	3734	428.914	187.905	-1.19068	Down	9.57238e-05	Il13ra1
16177	4808	140.916	66.9981	-1.07264	Down	0.00828319	Il1r1
16331	4940	207.889	127.092	-0.709939	Down	0.0158593	Inpp5d
16370	6269	474.825	267.997	-0.825179	Down	0.000611241	Irs4
16407	3836	26.0654	14.42	-0.854063	Down	0.0441373	Itgae
16414	2862	109.682	62.1668	-0.819111	Down	0.0270586	Itgb2
16426	3183	2081.07	1317.12	-0.659931	Down	0.00122449	Itih3
16493	3032	61.6731	31.3347	-0.976879	Down	0.00328041	Kcna5
16521	4496	82.328	42.5338	-0.952773	Down	0.0144165	Kcnj5
16768	2020	58.207	30.4634	-0.934115	Down	0.00269847	Lag3
16776	11793	768.044	440.374	-0.802459	Down	0.00123081	Lama5
16803	2528	103.622	36.7165	-1.49683	Down	0.0075803	Lbp
16819	853	11.4639	4.99069	-1.19978	Down	0.0358146	Lcn2
16848	2394	679.125	445.069	-0.609648	Down	0.0127677	Lfng
16917	1219	89.847	38.1538	-1.23564	Down	0.000524262	Lmx1b
16956	4049	168.412	93.3355	-0.851494	Down	0.000914746	Lpl
16988	418	12.7491	5.6841	-1.16539	Down	0.0388028	Lst1
17001	828	58.9697	34.1638	-0.787505	Down	0.0293972	Ltc4s
17082	5308	5.65974	2.59281	-1.12622	Down	0.0491462	Il1rl1
17155	4575	488.118	324.955	-0.586992	Down	0.00521249	Man1a
17289	4403	481.203	249.989	-0.94478	Down	0.000251288	Mertk
17300	3990	261.087	134.914	-0.952495	Down	0.0394856	Foxc1
17301	2619	42.9607	16.3345	-1.3951	Down	0.0147961	Foxd2
17476	4378	459.63	294.618	-0.641625	Down	0.0170237	Mpeg1
17533	5322	144.421	56.2818	-1.35954	Down	0.00652806	Mrc1
17540	6211	129.111	77.1156	-0.743517	Down	0.0425325	Mrvi1
17750	556	1796.64	1139.81	-0.65651	Down	0.00306293	Mt2
17969	2722	181.387	110.482	-0.715254	Down	0.0293932	Ncf1
18035	1592	460.012	258.069	-0.833916	Down	0.00474741	Nfkbia
18162	6526	180.359	80.5719	-1.16253	Down	0.0414765	Npr3
18166	3321	152.426	86.2881	-0.82088	Down	0.0015965	Npy1r
18205	1296	95.2028	35.1542	-1.43731	Down	0.000500644	Ntf3
18208	5757	1497.7	762.69	-0.97358	Down	0.00079433	Ntn1
18216	3916	813.274	353.421	-1.20235	Down	0.0161321	Ntsr1
18227	3098	823.993	282.497	-1.5444	Down	0.000803486	Nr4a2
18230	2728	529.663	257.014	-1.04323	Down	0.000849075	Nxn
18387	4677	553.337	243.247	-1.18574	Down	0.000313288	Oprk1
18423	2842	86.7646	32.9813	-1.39546	Down	1.03196e-05	Otx1
18424	2157	68.5457	31.7337	-1.11105	Down	0.0120188	Otx2
18491	11027	187.184	75.513	-1.30966	Down	0.000315821	Pappa
18507	7856	461.806	156.977	-1.55674	Down	4.69646e-05	Pax5
18514	6497	3093.18	1597.99	-0.952833	Down	2.63297e-06	Pbx1
18530	3937	709.956	429.836	-0.723944	Down	0.00266392	Pcdh8
18573	4453	540.814	268.482	-1.01031	Down	0.00396144	Pde1a
18626	5077	966.303	635.128	-0.605427	Down	0.0225888	Per1
18627	6055	747.866	448.464	-0.737789	Down	0.00116493	Per2
18742	1379	169.63	57.7196	-1.55526	Down	0.000793223	Pitx3
18750	8385	2173.82	1246.17	-0.802728	Down	0.000348448	Prkca
18752	3430	502.411	287.308	-0.80627	Down	0.00024562	Prkcg
18787	3024	29.9659	14.3605	-1.06122	Down	0.0272275	Serpine1
18824	1178	60.428	33.3598	-0.857107	Down	0.0469416	Plp2
18991	3013	353.631	225.266	-0.650612	Down	0.00533523	Pou3f1
18992	6272	842.805	471.461	-0.838061	Down	0.000103281	Pou3f2
19125	2347	798.095	417.172	-0.935919	Down	0.000643075	Prodh
19142	2607	105.913	54.7498	-0.951956	Down	0.00740385	Prss12
19220	4414	23.2499	10.9565	-1.08544	Down	0.0395919	Ptgfr
19225	4460	49.5709	24.6955	-1.00524	Down	0.0323704	Ptgs2
19250	10592	273.152	152.176	-0.843969	Down	0.0367839	Ptpn14
19277	6432	984.947	478.069	-1.04283	Down	0.000352116	Ptpro
19376	1893	479.265	300.005	-0.675834	Down	0.00578668	Rab34
19662	1112	201.214	78.6173	-1.35581	Down	0.00498509	Rbp4
19713	6952	8434.38	3297.33	-1.35498	Down	0.00226745	Ret
20230	6986	1425.61	806.291	-0.822208	Down	7.23119e-06	Satb1
20269	10031	1000.27	554.765	-0.850435	Down	5.19942e-05	Scn3a
20271	8462	99.6754	52.0339	-0.937785	Down	0.00245826	Scn5a
20274	10015	348.031	227.176	-0.615403	Down	0.00251553	Scn9a
20305	1436	22.575	7.67758	-1.55601	Down	0.00524067	Ccl6
20375	1473	74.978	46.6409	-0.684871	Down	0.0353386	Spi1
20393	2757	3308.85	1115.3	-1.5689	Down	0.00258	Sgk1
20464	7355	12.0229	5.03571	-1.25552	Down	0.0267864	Sim1
20473	4212	226.758	30.0117	-2.91756	Down	3.40774e-10	Six3
20499	5950	261.974	119.73	-1.12964	Down	0.0105006	Slc12a7
20528	2822	113.433	57.8124	-0.972393	Down	0.010168	Slc2a4
20605	3869	555.709	296.666	-0.905489	Down	0.000395234	Sstr1
20612	6427	22.2448	10.2282	-1.12092	Down	0.0470725	Siglec1
20617	1275	2176.5	1154.9	-0.914243	Down	2.38145e-07	Snca
20618	757	1456.08	871.87	-0.739908	Down	0.00319553	Sncg
20669	2075	85.4077	47.1894	-0.855902	Down	0.0406277	Sox14
20679	8790	504.052	331.267	-0.605576	Down	0.00289432	Sox6
20708	1859	39.2305	17.3336	-1.17841	Down	0.0248376	Serpinb6b
20776	2739	557.771	310.92	-0.843127	Down	5.46485e-05	Tmie
20852	3805	273.494	135.922	-1.00873	Down	0.0015314	Stat6
20887	8972	618.852	285.839	-1.11439	Down	0.000233251	Sult1a1
20897	3077	50.4268	19.5615	-1.36617	Down	0.0082394	Stra6
21338	3764	630.895	257.532	-1.29265	Down	6.36003e-05	Tacr3
21349	4437	418.954	215.206	-0.961077	Down	0.000158537	Tal1
21416	3669	168.602	101.193	-0.736509	Down	0.0185712	Tcf7l2
21743	1023	11.3805	3.81297	-1.57758	Down	0.00583613	Inmt
21814	6074	390.432	217.337	-0.84514	Down	0.0348211	Tgfbr3
21823	1899	9004.03	3873.34	-1.21699	Down	0.0279211	Th
21825	5865	122.782	54.3992	-1.17444	Down	0.00279375	Thbs1
21859	4681	3077.67	1990.29	-0.628855	Down	0.0163361	Timp3
21892	5570	305.058	176.598	-0.788611	Down	0.000344417	Tll1
21907	3233	24.0846	5.80296	-2.05325	Down	0.000237139	Nr2e1
22036	6791	197.048	110.557	-0.833758	Down	0.0027619	Traip
22066	3953	267.118	122.422	-1.12561	Down	5.53799e-05	Trpc4
22068	3248	298.411	97.8901	-1.60807	Down	0.00036764	Trpc6
22177	586	175.35	111.576	-0.652214	Down	0.0458067	Tyrobp
22178	2734	30.1691	16.4217	-0.877462	Down	0.0279527	Tyrp1
22228	1583	773.029	465.839	-0.73069	Down	0.00481509	Ucp2
22324	4163	86.8925	55.8487	-0.637706	Down	0.0436764	Vav1
22350	3070	264.159	157.099	-0.749734	Down	0.0418805	Ezr
22351	3172	253.859	88.4852	-1.52052	Down	6.46761e-05	Vill
22371	8834	575.383	339.732	-0.760124	Down	0.0267179	Vwf
22410	2272	34.244	14.4272	-1.24706	Down	0.00713218	Wnt10b
22418	4154	396.939	242.622	-0.71021	Down	0.00300705	Wnt5a
22779	9457	114.789	70.6497	-0.700229	Down	0.0237912	Ikzf2
23829	1260	470.761	273.463	-0.783647	Down	0.000144962	C1ql1
23882	1081	425.668	272.305	-0.644507	Down	0.0319567	Gadd45g
23963	13834	1025.02	574.525	-0.835204	Down	2.30661e-05	Tenm1
26357	2833	468.181	272.835	-0.779038	Down	0.00138427	Abcg2
26358	2060	244.148	93.8448	-1.37941	Down	0.00198696	Aldh1a7
26939	4844	1506.84	919.506	-0.712597	Down	0.000954581	Polr3e
27047	1751	27.9997	11.4243	-1.2933	Down	0.0238301	Omd
27056	2206	80.6054	47.2064	-0.771896	Down	0.0466417	Irf5
27220	836	85.1397	22.8435	-1.89805	Down	0.000565752	Cartpt
27273	3453	287.752	176.979	-0.701245	Down	0.0274658	Pdk4
27359	3496	55.9028	22.0317	-1.34334	Down	0.00765136	Sytl4
50931	3626	145.92	44.1693	-1.72406	Down	0.000372609	Il27ra
52150	4089	74.2804	43.7728	-0.762948	Down	0.0378222	Kcnk6
52331	1985	52.7138	19.8254	-1.41083	Down	0.00199965	Stbd1
52428	3439	412.882	256.581	-0.686316	Down	0.00990676	Rhpn2
53313	4594	341.577	192.682	-0.825988	Down	0.00286046	Atp2a3
53417	6916	322.858	84.5741	-1.93261	Down	3.1232e-09	Hif3a
53420	1865	1005.86	511.341	-0.976077	Down	0.000186064	Syt5
53626	3038	174.349	107.119	-0.702756	Down	0.024104	Insm1
54140	2671	43.0235	18.6506	-1.2059	Down	0.00449792	Avpr1a
54409	872	235.677	148.031	-0.670909	Down	0.00828679	Ramp2
54612	1900	423.149	261.561	-0.69402	Down	9.82854e-07	Sfrp5
55990	3336	95.2195	26.9895	-1.81886	Down	0.00014525	Fmo2
56068	3109	62.273	34.4684	-0.853334	Down	0.01302	Ammecr1
56190	1787	99.1898	59.7748	-0.730655	Down	0.00911263	Rbm38
56264	3616	269.739	158.893	-0.763506	Down	0.00220708	Cpxm1
56349	3890	407.108	233.952	-0.799203	Down	0.00203762	Net1
56496	1763	458.186	261.23	-0.810611	Down	0.000704845	Tspan6
56543	7475	3221.16	1458.76	-1.14284	Down	0.00192162	Kcnd3
56644	2144	15.1157	6.88501	-1.13451	Down	0.0454124	Clec7a
56838	3753	34.3048	13.6081	-1.33394	Down	0.00120814	Ccl28
57259	4095	603.176	370.072	-0.704775	Down	0.000370419	Tob2
57265	3628	346.2	180.633	-0.938546	Down	0.00315031	Fzd2
57435	6092	843.396	96.7602	-3.12372	Down	1.6216e-20	Plin4
58185	3785	29.9532	15.4532	-0.954801	Down	0.0291064	Rsad2
58200	1295	566.061	325.76	-0.797149	Down	0.0266118	Ppp1r1a
58226	8456	974.263	568.966	-0.775969	Down	6.25893e-05	Cacna1h
58237	946	761.562	449.02	-0.76218	Down	6.75496e-06	Nkain4
59091	4155	82.7972	42.951	-0.946892	Down	0.00765854	Jph2
63955	3298	783.371	507.706	-0.625703	Down	4.0356e-05	Cables1
64011	1293	509.15	259.835	-0.970495	Down	0.0081994	Nrgn
64058	1901	185.781	80.7948	-1.20126	Down	0.0122245	Perp
64085	8848	3766.5	1944.16	-0.95408	Down	0.000125188	Clstn2
64706	7872	273.363	170.719	-0.679192	Down	0.00708946	Scube1
65255	3286	126.658	66.4397	-0.930821	Down	0.0113402	Asb4
66277	2294	703.1	381.204	-0.883164	Down	5.33134e-06	Klf15
66353	791	20.7189	10.1166	-1.03422	Down	0.0346764	Riiad1
66614	2913	1247.05	762.2	-0.710282	Down	6.81421e-06	Gpatch4
66643	3124	764.02	374.43	-1.02891	Down	0.00015083	Lix1
66793	1128	60.6916	36.2716	-0.742657	Down	0.0141	Efcab1
66859	3563	174.136	88.5353	-0.975893	Down	0.0329024	Slc16a9
67017	3609	1290.75	695.966	-0.891123	Down	4.94583e-08	Fam210b
67052	2201	16.5623	8.00576	-1.04879	Down	0.0367897	Ndc80
67088	5453	158.385	99.8213	-0.666018	Down	0.00779652	Cand2
67295	8498	13019.7	6131.58	-1.08636	Down	1.49088e-06	Rab3c
67477	3249	70.5244	32.3279	-1.12534	Down	0.00156747	Abhd15
67533	5153	773.379	505.426	-0.613677	Down	0.00348705	Ppfibp1
67847	3612	144.202	90.178	-0.677246	Down	0.0226894	Sncaip
68119	1801	243.561	150.738	-0.692235	Down	0.0127558	Cmtm3
68169	4684	615.493	234.854	-1.38998	Down	1.19528e-05	Ndnf
68303	2949	167.797	101.032	-0.731906	Down	0.00251968	Fam114a1
68465	4027	2798.11	1779.06	-0.653337	Down	3.0886e-09	Adipor2
68498	4209	73.0424	20.2108	-1.85361	Down	0.001046	Tspan11
68709	4022	53.2217	19.1836	-1.47214	Down	0.00972698	Cilp2
68713	702	101.497	46.5973	-1.12311	Down	0.0373577	Ifitm1
68750	9534	3773.63	1556.87	-1.2773	Down	2.72421e-09	Rreb1
68763	603	74.833	47.1657	-0.665937	Down	0.0118954	1110038B12Rik
68775	3472	34.744	16.1327	-1.10677	Down	0.0242012	Atp6v1c2
68792	2882	128.524	54.673	-1.23314	Down	0.000363628	Srpx2
68888	793	86.4611	42.8928	-1.01132	Down	0.00390674	Gkn3
69338	4076	54.9557	31.3334	-0.810565	Down	0.0418134	1700003D09Rik
69352	4936	642.208	381.185	-0.75255	Down	0.0218158	Necab1
69574	1115	256.26	152.501	-0.748789	Down	0.0281733	Cmbl
69583	1676	37.5013	14.9047	-1.33118	Down	0.0200154	Tnfsf13
69772	1144	68.4737	40.6175	-0.753448	Down	0.0200517	Bdh2
69847	4148	135.92	66.1095	-1.03983	Down	0.020092	Wnk4
70458	1142	18.5293	9.05483	-1.03305	Down	0.0478619	2610318N02Rik
70546	2498	694.894	460.665	-0.593076	Down	0.00546011	Zdhhc2
70602	2311	97.3275	44.5361	-1.12787	Down	0.0133279	5730488B01Rik
70719	3724	195.184	119.207	-0.711364	Down	0.0247492	Hmha1
70807	2623	844.386	384.76	-1.13394	Down	5.62445e-05	Arrdc2
70846	5901	61.1851	23.5766	-1.37582	Down	0.00179794	Ttc6
71111	2690	20.9562	6.91099	-1.60041	Down	0.00371987	Gpr39
71206	4342	91.3254	56.4583	-0.693831	Down	0.020602	Katnal2
71355	7006	275.062	123.431	-1.15606	Down	2.91983e-05	Col24a1
71371	7566	1010.36	593.264	-0.76813	Down	0.000763907	Arid5b
71373	2482	139.202	92.7674	-0.585495	Down	0.0346525	Prr16
71398	3835	6.10906	2.80898	-1.1209	Down	0.0499421	5430427O19Rik
71481	4372	112.392	67.0051	-0.746197	Down	0.0362371	Alpk1
71583	2159	9.68181	4.22407	-1.19664	Down	0.0332953	9130008F23Rik
71760	2704	1460.03	706.392	-1.04745	Down	9.40654e-24	Etnppl
71768	3540	62.5783	26.9615	-1.21476	Down	0.00322572	Vwce
71785	3177	228.097	138.572	-0.719005	Down	0.0142869	Pdgfd
71840	1532	37.4177	9.809	-1.93154	Down	5.92047e-05	Tekt4
71878	2280	85.9298	21.2469	-2.0159	Down	8.03343e-07	Fam83d
71916	1768	76.5551	50.7532	-0.593	Down	0.0420107	Dus4l
71934	2299	119.04	61.2817	-0.957913	Down	0.0482867	Car13
72027	2249	193.763	87.8966	-1.14041	Down	0.0441035	Slc39a4
72287	1559	360.1	141.147	-1.3512	Down	4.64322e-06	Plekhf1
72301	6166	1257.45	778.238	-0.692219	Down	3.99488e-05	1810041L15Rik
72361	2859	4.49266	1.79833	-1.32091	Down	0.0185869	Ces2g
72780	2411	85.0477	29.2256	-1.54104	Down	0.00220875	Rspo3
73204	1143	110.432	73.463	-0.588076	Down	0.0253638	3110056K07Rik
73569	5744	62.4895	37.8056	-0.725014	Down	0.0478907	Vgll3
73656	1844	24.7708	11.3073	-1.13139	Down	0.0478614	Ms4a6c
73873	2347	96.2241	58.3757	-0.721029	Down	0.00361269	Fam161a
74030	4712	686.633	446.365	-0.621315	Down	0.00542561	Rin2
74055	9955	933.13	601.986	-0.632349	Down	0.000189889	Plce1
74090	3500	86.0008	45.008	-0.934169	Down	0.0025863	Paqr5
74145	3854	118.46	48.1014	-1.30024	Down	0.0126288	F13a1
74199	2729	257.445	129.399	-0.992442	Down	5.62906e-06	Vit
74249	3818	53.9986	32.467	-0.73395	Down	0.0365919	Lrrc2
74644	1734	53.7139	32.2666	-0.735256	Down	0.0272044	4930426D05Rik
74747	1685	1141.06	759.779	-0.586727	Down	0.0241007	Ddit4
75209	4252	2159.66	1089.79	-0.986758	Down	3.21194e-08	Sv2c
75429	618	30.1355	13.8968	-1.11671	Down	0.0121972	Fam183b
75462	1622	19.4548	9.84037	-0.983341	Down	0.0346936	1700001C19Rik
75564	940	109.075	68.1428	-0.678687	Down	0.018517	Rsph9
75723	8966	2060.02	1072.59	-0.941563	Down	2.0293e-07	Amotl1
75906	6158	1349.02	860.482	-0.648697	Down	1.52413e-05	Fam184a
76183	2757	938.735	603.881	-0.636453	Down	4.85135e-05	Celf6
76633	911	11.8269	4.77936	-1.30718	Down	0.0155319	1700112E06Rik
77018	7495	2037.07	852.619	-1.25653	Down	8.0028e-06	Col25a1
77220	3993	174.864	102.019	-0.777395	Down	0.00230206	Tmem200a
78449	902	63.7515	37.6598	-0.759437	Down	0.0273196	2700046A07Rik
78635	1556	83.5579	31.1399	-1.42401	Down	0.000105686	Kcnd3os
78748	3497	41.7063	19.9811	-1.06163	Down	0.00463289	Rassf10
78754	2341	48.8573	15.7463	-1.63356	Down	3.59431e-05	Galnt15
78896	888	40.6287	18.3123	-1.14969	Down	0.0428572	1500015O10Rik
80857	1476	45.7363	19.8966	-1.20082	Down	0.0228522	Fgf20
80876	646	132.334	64.215	-1.0432	Down	0.023004	Ifitm2
80906	2315	190.318	93.5789	-1.02416	Down	0.00826724	Kcnip2
80981	1397	490.627	232.089	-1.07995	Down	0.00556496	Arl4d
81879	9285	98.9945	28.0628	-1.81869	Down	0.000560763	Tfcp2l1
83433	1092	245.891	146.004	-0.752015	Down	0.0204673	Trem2
83691	3945	70.9967	33.7139	-1.07441	Down	0.0254576	Crispld1
93671	10266	156.062	79.6629	-0.970139	Down	0.0206675	Cd163
93683	4919	636.908	411.555	-0.63	Down	2.17267e-05	Glce
93688	4087	1148.48	633.69	-0.85788	Down	6.15631e-07	Klhl1
93761	4686	562.467	331.366	-0.763343	Down	0.00153587	Smarca1
94109	14245	735.384	424.368	-0.793181	Down	6.7055e-05	Csmd1
94191	4179	658.933	409.139	-0.68754	Down	0.00132798	Adarb2
94249	3882	2128.59	1401.91	-0.602497	Down	0.000663215	Slc24a3
94279	5475	222.836	142.856	-0.641423	Down	0.00799818	Sfxn2
97086	2243	57.2503	26.7771	-1.09628	Down	0.00329827	Slc9b2
101502	1771	3.63967	1.6278	-1.16089	Down	0.0279099	Hsd3b7
102278	2985	2965.79	1123	-1.40106	Down	0.00161853	Cpne7
103149	3042	15.7312	5.46308	-1.52584	Down	0.0039755	Upb1
105855	4717	240.557	156.672	-0.618627	Down	0.0481717	Nckap1l
106648	3006	98.2367	51.9081	-0.920301	Down	0.00552834	Cyp4f15
108043	4692	933.323	397.732	-1.23058	Down	0.0260191	Chrnb3
109032	1921	31.2881	16.6204	-0.912654	Down	0.0481377	Sp110
109323	1652	13.3775	5.99896	-1.15703	Down	0.0428738	C1qtnf7
109700	3923	159.796	106.057	-0.591396	Down	0.029787	Itga1
110058	3816	1417.55	649.324	-1.12638	Down	0.0151382	Syt17
110095	2821	171.958	100.825	-0.770196	Down	0.018529	Pygl
110385	3518	57.3973	33.5395	-0.775119	Down	0.0274554	Pde4c
110648	3338	76.0005	16.8656	-2.17192	Down	1.9888e-05	Lmx1a
110789	1986	157.696	78.5076	-1.00624	Down	5.75444e-05	Adgrv1
110834	3123	181.343	67.2225	-1.4317	Down	5.26538e-06	Chrna3
110835	4985	280.873	148.199	-0.922381	Down	0.00658966	Chrna5
110891	4252	739.28	470.804	-0.650992	Down	0.00558323	Slc8a2
114142	6636	418.938	169.751	-1.30332	Down	1.515e-05	Foxp2
114479	3001	438.573	238.895	-0.876437	Down	0.00261605	Slc5a5
114889	3579	19.6541	9.25273	-1.08688	Down	0.0437596	Vsx1
140493	7617	908.589	378.234	-1.26435	Down	2.19463e-08	Kcnn3
140741	2993	24.3158	12.5535	-0.953798	Down	0.0490563	Gpr6
170638	4652	2698.78	1300.26	-1.05351	Down	5.07279e-06	Hpcal4
170743	3794	48.4265	23.7553	-1.02755	Down	0.0357264	Tlr7
170744	4217	7.59152	3.50741	-1.11398	Down	0.0451283	Tlr8
170758	1078	211.868	105.609	-1.00444	Down	0.0392455	Rac3
192187	7995	449.581	268.978	-0.741092	Down	0.0330835	Stab1
193034	3587	9.44158	3.84513	-1.296	Down	0.0230946	Trpv1
208164	1528	39.8057	16.4765	-1.27256	Down	0.0260659	Fam180a
208188	4433	109.417	36.8762	-1.56907	Down	0.00067289	Ghsr
209239	2652	97.6103	64.9206	-0.588356	Down	0.0193678	Gan
209378	7942	1233.57	814.551	-0.598763	Down	0.0436851	Itih5
209540	4142	67.5881	42.0753	-0.683795	Down	0.0489187	Rgag1
211135	2002	16.7118	7.87499	-1.08552	Down	0.0256914	D130040H23Rik
211550	2029	89.5502	56.4874	-0.664767	Down	0.0199736	Tifa
211623	484	8.31601	3.40203	-1.28949	Down	0.0228561	Plac9a
212108	475	86.9135	22.0899	-1.97619	Down	0.000332494	Rln3
213788	6411	349.214	168.403	-1.05219	Down	0.00054848	Chrm5
214084	3814	7653.74	3033.29	-1.33528	Down	2.27841e-07	Slc18a2
214292	2918	73.5126	47.8544	-0.619338	Down	0.0469056	Syna
214642	4898	124.041	58.9517	-1.07321	Down	0.0461181	Cped1
214804	5495	94.3724	60.7276	-0.636012	Down	0.0174321	Syde2
215821	8216	600.104	373.608	-0.683686	Down	3.17951e-06	Arfgef3
216350	1380	20.8714	8.66966	-1.26748	Down	0.0188785	Tspan8
216984	3529	20.9663	7.619	-1.4604	Down	0.0106673	Evi2b
216991	3878	225.937	142.172	-0.668283	Down	0.00243373	Adap2
217262	6945	374.035	208.585	-0.842542	Down	0.0468196	Abca9
217835	3754	75.4797	37.7149	-1.00096	Down	0.0252612	Rin3
218203	2983	397.568	221.297	-0.845219	Down	0.00272514	Mylip
218440	3948	2048.72	1330.29	-0.622978	Down	5.81024e-06	Ankrd34b
219148	4252	574.063	208.636	-1.46022	Down	1.70754e-08	Fam167a
223227	3798	401.233	214.008	-0.906779	Down	0.000173864	Sox21
224024	3356	131.668	63.382	-1.05476	Down	0.0250053	Scarf2
224833	5032	73.5375	37.5558	-0.969445	Down	0.00309158	AI661453
225030	3356	12.4068	4.09184	-1.60031	Down	0.00456128	Kcng3
225642	905	181.071	51.1066	-1.82497	Down	6.88478e-05	Grp
226101	7094	144.695	74.6331	-0.955129	Down	0.0378937	Myof
226304	3692	81.8025	34.7104	-1.23678	Down	0.0108841	Npbwr1
226359	2070	1040.54	472.3	-1.13956	Down	0.0336559	C1ql2
226594	2646	182.974	103.999	-0.815062	Down	0.0477766	Rcsd1
226652	4509	86.3945	54.6825	-0.65986	Down	0.0398789	Arhgap30
226999	3493	170.936	69.03	-1.30816	Down	0.0219563	Slc9a2
227485	3920	428.463	279.914	-0.614186	Down	0.00821562	Cdh19
227696	3006	1216.41	640.276	-0.925861	Down	0.00034747	Phyhd1
229214	1816	6.72205	2.55104	-1.39782	Down	0.0146161	Qrfpr
230576	2510	31.8944	15.5083	-1.04027	Down	0.0260309	Ttc22
230959	3067	741.417	426.305	-0.7984	Down	0.00442094	Ajap1
231287	6048	112.271	68.5419	-0.711931	Down	0.00649117	Atp10d
231290	2185	2230.22	854.87	-1.38341	Down	0.00152281	Slc10a4
231633	2132	470.789	308.569	-0.609487	Down	0.0472759	Tmem119
232345	4687	299.182	155.814	-0.9412	Down	0.0380907	A2m
233038	1531	36.6315	14.8094	-1.30657	Down	0.00799853	Nccrp1
233919	2799	489.678	180.878	-1.43681	Down	5.24065e-07	Gpr26
235281	4209	2065.13	1102.54	-0.9054	Down	6.67953e-05	Scn3b
235320	7357	857.94	297.957	-1.52577	Down	1.24198e-06	Zbtb16
235330	3630	191.12	124.992	-0.612644	Down	0.00988251	Ttc12
235379	4649	104.938	41.8426	-1.32649	Down	3.69131e-06	Gldn
235415	2859	15.1154	6.27654	-1.26798	Down	0.0254228	Cplx3
235472	8764	70.3181	42.892	-0.713188	Down	0.0370676	Prtg
235604	3031	895.981	522.76	-0.777319	Down	0.00393501	Camkv
237387	4311	200.858	118.031	-0.767015	Down	0.00388404	Lrrc3
237847	3308	246.475	128.808	-0.936222	Down	0.000240946	Rtn4rl1
238076	2962	526.21	257.191	-1.0328	Down	0.000297176	Kcns3
238266	3415	462.357	303.59	-0.606882	Down	0.00168976	Syt16
238384	7583	400.635	172.299	-1.21738	Down	0.000323558	Slc24a4
238988	5930	1806.21	1041.53	-0.794259	Down	1.08407e-07	Erc2
239126	1903	7.69024	3.30269	-1.21939	Down	0.0330077	C1qtnf9
240055	6195	114.524	56.4992	-1.01935	Down	0.00128455	Neurl1b
240327	2648	14.8082	5.89579	-1.32864	Down	0.0174114	Gm4951
240725	4901	341.413	160.644	-1.08765	Down	0.0010368	Sulf1
240888	7284	579.75	351.62	-0.721413	Down	1.43679e-05	Gpr161
241062	10579	1023.94	679.954	-0.590627	Down	3.23303e-05	Pgap1
241118	2650	452.933	290.303	-0.64174	Down	0.0323857	Asic4
241134	7769	393.515	210.923	-0.899699	Down	1.93735e-06	Nyap2
241230	3166	67.7264	39.7231	-0.769739	Down	0.0135825	St8sia6
241327	2409	60.1973	27.864	-1.11129	Down	0.0465728	Olfml2a
241431	11955	5.50372	1.84827	-1.57423	Down	0.00475402	Xirp2
241489	8600	130.262	82.9687	-0.650778	Down	0.0275979	Pde11a
242259	6965	220.187	123.808	-0.830622	Down	0.000170508	Slc44a5
242377	5129	265.148	155.103	-0.773573	Down	0.00797324	Pm20d2
242509	12500	245.548	83.7117	-1.5525	Down	4.57847e-05	Bnc2
242523	4073	28.963	14.7199	-0.976439	Down	0.0499207	Dmrta1
242620	4036	87.076	26.3973	-1.72189	Down	0.000848148	Dmrta2
243197	2508	46.896	27.4088	-0.774824	Down	0.0294887	Mfsd7a
243312	4391	957.985	596.981	-0.682319	Down	0.00232763	Elfn1
243369	7313	313.945	197.591	-0.667998	Down	0.0137917	Sspo
243547	5479	2031.54	1299.64	-0.644459	Down	0.0048915	Grip2
243634	3949	64.9578	21.1171	-1.62109	Down	0.000183639	Ano2
243659	3378	28.7434	14.2743	-1.00982	Down	0.0386385	Styk1
243911	3122	61.8365	29.5324	-1.06616	Down	0.00257216	Kirrel2
244152	2510	40.7636	14.7913	-1.46254	Down	0.00928936	Tsku
244416	4229	98.667	44.8502	-1.13745	Down	0.0395533	Ppp1r3b
244810	4308	1456.58	955.708	-0.607948	Down	0.00643275	AW551984
244859	4358	110.094	45.3476	-1.27964	Down	0.0111367	Ankk1
245386	3392	2172.37	1244.66	-0.80351	Down	0.000722449	Tmem255a
245446	7230	614.406	389.761	-0.656602	Down	0.00332863	Slitrk4
245555	11516	445.02	282.55	-0.655365	Down	6.67729e-06	C77370
245671	6563	149.022	88.5654	-0.750708	Down	0.0012673	Klf8
245684	12154	1030.14	648.689	-0.66724	Down	5.07467e-05	Cnksr2
246728	3873	47.1505	21.5281	-1.13105	Down	0.0324624	Oas2
268297	4745	168.262	83.1051	-1.0177	Down	0.000400612	Scml4
268345	5562	1804.94	967.791	-0.899182	Down	2.8572e-06	Kcnc2
268527	7274	122.006	52.2297	-1.22401	Down	0.00190288	Greb1
268709	3144	1956.63	935.838	-1.06404	Down	9.30912e-07	Fam107a
268902	6673	1078.69	673.947	-0.678576	Down	3.11497e-05	Robo2
269019	3765	185.498	117.242	-0.661912	Down	0.0465439	Stk32a
269132	4265	309.77	157.217	-0.978443	Down	4.10497e-05	Colgalt2
269295	1634	33.1212	10.2445	-1.69291	Down	0.00027471	Rtn4rl2
269513	3632	31.2169	15.8958	-0.973682	Down	0.0183524	Nkain3
269637	3366	388.61	186.633	-1.05812	Down	0.0433107	Cnpy1
269951	1769	781.477	512.569	-0.608458	Down	0.00351922	Idh2
269959	7285	135.462	63.9851	-1.08208	Down	0.0444766	Adamtsl3
269999	1996	97.447	58.6829	-0.731678	Down	0.0356002	Orai3
317755	1284	49.2865	25.7716	-0.935409	Down	0.022516	Zar1
319622	6891	230.837	139.935	-0.722116	Down	0.00911559	Itpripl2
319625	2245	73.7237	45.2429	-0.704439	Down	0.029658	Galm
319807	8540	775.583	305.203	-1.34551	Down	5.92897e-08	Nwd2
319899	7179	1128.74	722.086	-0.644472	Down	0.00452839	Dock6
320038	5834	26.3564	9.75451	-1.43401	Down	0.0113236	Dlx6os1
320051	9601	101.599	43.4559	-1.22526	Down	0.00385682	Exph5
320405	4979	2658.34	1170.03	-1.18398	Down	0.00352812	Cadps2
320435	2888	81.0765	53.0516	-0.611887	Down	0.0219007	Rinl
328949	7846	425.999	211.418	-1.01076	Down	3.20183e-05	Mcc
329078	5023	30.524	10.2498	-1.57435	Down	0.00484083	Emx2os
329387	2358	79.7768	40.2526	-0.986889	Down	0.00854203	C230014O12Rik
329628	16109	362.876	234.943	-0.627168	Down	0.0160381	Fat4
329641	3332	328.561	202.694	-0.696862	Down	0.000519624	Sertm1
329739	5702	961.881	578.635	-0.733205	Down	2.69458e-05	Fam102b
329872	7124	68.7051	41.2061	-0.737557	Down	0.0449768	Frem1
329941	4331	69.3051	28.6116	-1.27636	Down	0.0215656	Col8a2
330096	3754	48.5669	13.8836	-1.8066	Down	0.000421565	Shisa3
330164	1838	28.6661	12.6167	-1.18401	Down	0.0083287	C130026L21Rik
330222	8513	301.255	175.795	-0.777088	Down	0.00018285	Sdk1
330695	1242	1215.94	549.453	-1.146	Down	0.0164635	Ctxn1
332175	6425	161.34	97.0926	-0.732673	Down	0.00632967	Zdhhc23
333182	674	59.0137	30.2511	-0.96406	Down	0.0230332	Cox6b2
380921	14724	524.148	326.499	-0.682896	Down	0.00075	Dgkh
381107	2591	34.279	11.8659	-1.5305	Down	0.000395563	Tmem232
381270	4217	550.021	325.178	-0.758257	Down	4.11633e-06	2020-03-04
381310	6557	755.596	453.582	-0.736252	Down	0.0110939	6330403A02Rik
381373	3775	189.011	69.9853	-1.43335	Down	0.00147674	Sp9
381924	1553	30.5744	13.9553	-1.13151	Down	0.0217728	Itgad
383619	2279	54.1914	22.7289	-1.25354	Down	0.00113485	Aim2
394432	3294	19.2944	9.39688	-1.03793	Down	0.046041	Ugt1a7c
403395	2930	3.10918	1.47415	-1.07665	Down	0.0382758	Clec3a
414101	3595	71.0729	45.2052	-0.652811	Down	0.0275784	E130317F20Rik
434130	2058	53.5696	28.014	-0.935268	Down	0.0237662	Ccdc8
448987	4639	73.7212	39.8308	-0.888194	Down	0.0337421	Fbxl7
504193	4600	219.127	121.219	-0.854158	Down	0.0105902	Npcd
544963	5771	101.774	53.7607	-0.920744	Down	0.0142465	Iqgap2
545140	2083	6.37	2.87262	-1.14893	Down	0.0444869	Olfr288
545207	4978	31.9765	14.0924	-1.1821	Down	0.0119882	E130008D07Rik
626058	2470	70.1164	46.2195	-0.601251	Down	0.0398718	E330020D12Rik
627872	2408	32.3839	16.3888	-0.982565	Down	0.0424563	Dnah7a
629147	1561	111.152	38.4052	-1.53315	Down	0.000371552	Ctxn3
633640	3955	580.06	315.637	-0.877935	Down	0.000164545	Gm7120
654812	2062	11.832	4.6546	-1.34596	Down	0.0170168	Angptl7
665574	3833	98.2851	63.2777	-0.635276	Down	0.0402435	Gm7694
666794	3224	110.617	58.086	-0.929314	Down	0.00220953	Rbm24
768252	3732	42.4999	19.2897	-1.13963	Down	0.0302075	Foxl2os
100039139	2165	35.4157	20.2308	-0.807838	Down	0.0496506	Ccdc152
100039246	1020	92.9979	30.6969	-1.59911	Down	0.000650801	Plac9b
100040736	2876	12.4463	5.22567	-1.25202	Down	0.0287014	Foxd2os
100042757	416	6.61961	2.9924	-1.14544	Down	0.0450154	Gm4013
100043057	1538	27.6944	10.5611	-1.39083	Down	0.00665011	Tmem207
100043636	1408	7.05152	3.08079	-1.19463	Down	0.0345213	AI662270
100043902	5502	102.314	16.2816	-2.65169	Down	7.47178e-09	Six3os1
100415915	1852	13.6076	6.60095	-1.04366	Down	0.0448917	A530072M11Rik
100503337	726	20.2266	10.561	-0.937509	Down	0.0485349	Gm9895
100503676	1174	5.75578	2.46395	-1.22404	Down	0.0294299	Gm38426
100504399	4180	943.325	384.683	-1.29409	Down	4.70529e-07	C130021I20Rik
100504518	5553	7.14167	3.26334	-1.12991	Down	0.0344689	3425401B19Rik
102637797	1414	60.8758	26.6426	-1.19213	Down	0.00122707	A330015K06Rik
11298	1772	10.9303	24.1859	1.14583	Up	0.0168302	Aanat
11504	4902	279.413	483.022	0.78969	Up	0.000446812	Adamts1
11539	5513	2762.46	4250.4	0.621645	Up	0.0108279	Adora1
11550	2394	60.8108	116.629	0.939525	Up	0.00212717	Adra1d
11551	4106	603.542	1020.19	0.757311	Up	0.00192671	Adra2a
11595	7355	154.663	262.83	0.765001	Up	0.014508	Acan
11733	7502	3756.31	6169.32	0.715795	Up	0.00226314	Ank1
11744	2436	222.333	398.543	0.842015	Up	0.0110423	Anxa11
11749	2656	2042.3	3322.05	0.701876	Up	0.00154889	Anxa6
11768	1732	7.9335	17.1323	1.11069	Up	0.0389623	Ap1m2
11838	3058	396.384	922.635	1.21886	Up	1.16389e-06	Arc
11922	2154	72.3486	147.052	1.02329	Up	0.0293331	Neurod6
12095	833	3.54826	9.62658	1.43991	Up	0.0115197	Bglap3
12140	762	283.638	591.676	1.06076	Up	6.24881e-05	Fabp7
12180	3340	149.965	227.887	0.603691	Up	0.0123819	Smyd1
12354	3143	148.663	258.367	0.797371	Up	0.00592606	Car7
12447	2022	174.564	282.845	0.696251	Up	0.0011122	Ccne1
12522	2140	571.507	953.754	0.738846	Up	0.00244415	Cd83
12671	3982	272.387	420.542	0.626592	Up	0.00541693	Chrm3
12677	3261	69.4789	147.044	1.0816	Up	0.013069	Vsx2
12918	1338	28.6098	82.4707	1.52737	Up	0.000320505	Crh
12950	5199	265.368	518.823	0.967246	Up	0.000780613	Hapln1
13134	5377	170.931	274.671	0.684292	Up	0.0265571	Dach1
13384	2860	388.125	735.676	0.92255	Up	0.00436487	Mpp3
13406	3034	87.4598	193.822	1.14804	Up	6.4171e-05	Dmp1
13492	3015	21.4965	41.7117	0.956351	Up	0.0324282	Drd5
13599	2905	210.658	324.437	0.623038	Up	0.0197605	Ecel1
13823	4590	6122.05	9249.4	0.595346	Up	0.000631066	Epb41l3
13845	4200	276.251	459.522	0.734155	Up	0.00470882	Ephb3
14025	2700	170.917	283.878	0.731971	Up	0.0280404	Bcl11a
14028	2877	22.7034	65.5285	1.52922	Up	0.00519108	Evx1
14029	4210	18.9035	45.2517	1.25932	Up	0.0172642	Evx2
14160	4711	173.119	268.067	0.63083	Up	0.00263795	Lgr5
14311	1702	2.63554	6.21975	1.23876	Up	0.0237938	Cidec
14314	3609	1049.95	1988.34	0.921251	Up	0.0193182	Fstl1
14472	2126	11.1365	23.4494	1.07426	Up	0.0482424	Gbx2
14617	2851	227.515	364.72	0.680824	Up	0.00535701	Gjd2
14652	1480	23.9892	56.2438	1.22931	Up	0.0304589	Glp1r
14660	4962	5058.74	8176.67	0.692734	Up	0.0462723	Gls
14729	2215	18.1369	33.0378	0.865191	Up	0.048806	Gp5
14786	2478	37.8221	91.9296	1.2813	Up	0.00880791	Grb7
14805	3684	247.293	373.677	0.595569	Up	0.013874	Grik1
14823	3936	187.52	414.513	1.14438	Up	0.00524459	Grm8
15165	7911	515.844	814.407	0.658814	Up	0.00784213	Hcn1
15221	2373	29.0721	75.8254	1.38305	Up	0.00720184	Foxd3
15394	2474	8.65394	22.0775	1.35115	Up	0.00497796	Hoxa1
15399	1775	21.3696	56.9194	1.41336	Up	0.00837078	Hoxa2
15401	1528	18.0258	53.51	1.56975	Up	0.00595562	Hoxa4
15424	2730	13.3705	31.3831	1.23094	Up	0.029943	Hoxc5
15433	2483	2.00273	4.25728	1.08797	Up	0.0446385	Hoxd13
15436	2560	8.45757	26.1404	1.62797	Up	0.00434086	Hoxd4
15465	3743	185.488	297.76	0.682821	Up	0.00437659	Hrh1
15483	1360	275.492	431.549	0.647513	Up	0.00714328	Hsd11b1
15490	4595	592.78	954.552	0.687328	Up	0.0173918	Hsd17b7
15558	2971	77.5774	126.27	0.702809	Up	0.0301533	Htr2a
15896	1308	42.521	64.5151	0.601462	Up	0.0338071	Icam2
15939	3272	288.097	434.439	0.592599	Up	0.0243888	Ier5
16323	5016	63.4243	117.631	0.891164	Up	0.00124508	Inhba
16401	9833	82.1764	126.611	0.62361	Up	0.0302118	Itga4
16408	5221	21.4428	44.9957	1.06929	Up	0.0432639	Itgal
16485	8970	4089.93	6986.15	0.772422	Up	0.00163644	Kcna1
16490	11594	6071.78	9211.32	0.601289	Up	0.00141615	Kcna2
16504	5411	4222.65	7828.98	0.890673	Up	0.0277248	Kcnc3
16527	3810	439.801	742.244	0.755044	Up	0.00168981	Kcnk3
16535	11285	142.38	229.552	0.689074	Up	0.0236072	Kcnq1
16538	2753	64.9361	143.994	1.14892	Up	0.0038136	Kcns1
16716	5751	70.6723	112.33	0.66853	Up	0.00437217	Ky
16814	864	1.71904	4.93883	1.52256	Up	0.006119	Lbx1
16885	3342	2649.74	4423.62	0.739378	Up	0.000601418	Limk1
17068	694	2.50196	5.96218	1.25278	Up	0.0226603	Ly6d
17116	2793	200.372	400.197	0.99803	Up	0.00308226	Mab21l1
17268	3509	195.216	386.319	0.984716	Up	0.00015014	Meis1
17395	3368	33.0406	57.7657	0.805973	Up	0.0260091	Mmp9
17536	5094	661.705	1556.2	1.23377	Up	0.00246561	Meis2
17687	5123	27.025	70.9468	1.39244	Up	0.00261158	Msh5
17831	7368	4.15361	8.86897	1.0944	Up	0.0468981	Muc2
17879	6058	3.00457	6.71031	1.15922	Up	0.0424637	Myh1
17919	8127	229.974	347.157	0.594116	Up	0.0239919	Myo5b
18040	3244	11015.7	18084.2	0.715174	Up	0.0465624	Nefm
18125	9896	674.271	1232.46	0.870138	Up	0.000122085	Nos1
18159	1042	48.7446	118.851	1.28584	Up	0.000883678	Nppc
18232	2579	6.35554	21.8224	1.77972	Up	0.000443135	Nxph2
18292	1347	18.0175	40.819	1.17984	Up	0.0348388	Sebox
18440	3556	170.939	324.873	0.926393	Up	0.00200132	P2rx6
18479	3136	4820.02	8201.37	0.766824	Up	0.00084578	Pak1
18504	3279	54.711	124.992	1.19193	Up	0.006442	Pax2
18508	3775	124.096	215.155	0.793918	Up	0.0223596	Pax6
18559	2844	46.9275	73.3432	0.64423	Up	0.0438802	Pctp
18768	5394	98.5403	204.847	1.05576	Up	0.00313346	Pkib
19417	4143	5325.04	8595.3	0.690756	Up	0.000396047	Rasgrf1
19736	2952	1250.9	2269.28	0.859271	Up	0.0426876	Rgs4
20266	1568	4389.03	7358.44	0.745497	Up	0.00159252	Scn1b
20346	6605	94.7023	231.142	1.28731	Up	1.29249e-06	Sema3a
20349	6877	430.229	908.72	1.07873	Up	0.0241082	Sema3e
20377	4389	240.431	444.379	0.886166	Up	0.00144552	Sfrp1
20389	832	2.75205	6.06181	1.13924	Up	0.0441338	Sftpc
20429	2498	63.9539	112.737	0.817852	Up	0.0368402	Shox2
20614	2135	26330.7	41988	0.673232	Up	0.00203601	Snap25
20741	10417	3140.11	4828.06	0.620628	Up	0.0160342	Sptb
20745	4664	2227.47	3439.6	0.626838	Up	0.00214112	Spock1
20965	3790	3743.04	5642.9	0.592229	Up	0.000482287	Syn2
21835	1124	242.636	393.536	0.697701	Up	0.00952773	Thrsp
21916	2887	405.048	624.311	0.624171	Up	0.00102543	Tmod1
22317	2773	11965.7	21009.3	0.812127	Up	0.0143428	Vamp1
22415	3115	151.913	270.464	0.832194	Up	0.0386488	Wnt3
22793	2705	812.339	1228.94	0.597262	Up	0.0131118	Zyx
23792	6339	2496.17	4311.5	0.788474	Up	0.000306975	Adam23
23850	8718	30.248	92.5403	1.61324	Up	0.00164591	Pappa2
23853	2294	60.3759	112.304	0.89537	Up	0.00148313	Def6
23937	2703	173.057	479.96	1.47166	Up	0.00610935	Mab21l2
23943	3687	700.012	1366.08	0.964592	Up	0.000222019	Esyt1
23957	1282	4.43634	15.447	1.79988	Up	0.00163906	Nr0b2
24001	3271	209.34	396.297	0.920733	Up	0.0140365	Tiam2
24087	4097	108.545	173.761	0.678803	Up	0.0175411	Tll2
27279	980	183.14	277.934	0.601793	Up	0.0256856	Tnfrsf12a
27984	2381	3423.91	5907.88	0.786998	Up	0.0232411	Efhd2
28105	4555	381.94	590.147	0.627726	Up	0.000293137	Trim36
29810	2607	286.154	531.404	0.893016	Up	0.00544432	Bag3
29867	1630	1142.4	1968.49	0.78502	Up	0.0434292	Cabp1
30060	4133	4.99215	10.8321	1.11757	Up	0.0464643	Mfi2
30928	3846	959.534	1517.87	0.661647	Up	0.000413847	Zbtb18
50754	3825	960.449	1644.17	0.775579	Up	0.000688754	Fbxw7
50769	17138	2530.19	3827.15	0.597025	Up	0.00111864	Atp8a2
50795	1414	146.173	435.826	1.57607	Up	1.80505e-05	Sh3bgr
50916	2601	12.8478	38.3393	1.5773	Up	0.0022306	Irx4
52575	3463	182.624	296.076	0.697088	Up	0.00946211	Trmt10c
52897	3459	1460.97	2630.61	0.848467	Up	0.00301887	Rbfox3
53601	5587	4.08347	9.20864	1.17319	Up	0.0365235	Pcdh12
53857	1479	102.734	212.962	1.05168	Up	0.00338432	Tuba8
54200	1154	28.941	59.4182	1.03779	Up	0.0173602	Sult2b1
54524	4504	282.484	454.313	0.685517	Up	0.00362553	Syt6
55984	3466	1568.7	2498.8	0.671664	Up	0.000870387	Camkk1
56177	1866	3632.16	5455.38	0.58685	Up	0.00423669	Olfm1
56546	2470	2.37732	5.32113	1.1624	Up	0.0416443	Sec1
56695	2430	3954.6	6232.13	0.656196	Up	0.00120223	Pnkd
56739	2055	149.68	245.006	0.710931	Up	0.00524304	Rec8
57746	4913	23.8816	48.3246	1.01686	Up	0.00758384	Piwil2
57783	2923	435.566	668.141	0.617263	Up	0.000204517	Tnip1
57816	942	164.718	251.952	0.613151	Up	0.0473526	Tesc
59093	2432	549.656	855.767	0.63869	Up	0.0042661	Pcbp3
60367	4833	59.7334	115.834	0.955447	Up	0.00608678	Il1rapl2
64177	5513	42.7823	74.3223	0.796782	Up	0.0445896	Trpv6
64580	3489	197.203	394.843	1.0016	Up	0.00998978	Ndst4
66183	1767	93.7776	194.828	1.05488	Up	0.00210225	Sptssb
66222	1931	536.763	826.562	0.622837	Up	2.23799e-10	Serpinb1a
66255	1317	33.4437	55.1653	0.722027	Up	0.0192557	Hsbp1l1
66425	1575	2081.27	3160.76	0.602804	Up	0.00536229	Pcp4l1
66540	3348	214.551	387.267	0.852004	Up	0.000223039	Fam107b
66860	7899	882.381	1570.26	0.831529	Up	0.00366251	Tanc1
67178	2859	1898.71	4089.02	1.10674	Up	0.0169476	Zmat5
68027	1696	236.405	480.862	1.02436	Up	0.00216786	Tmem178
68178	6809	818.582	1317.07	0.686132	Up	3.12129e-08	Cgnl1
68323	1304	90.021	188.177	1.06376	Up	1.41488e-05	Nudt22
68404	1622	1068.32	1697.77	0.668297	Up	0.0138868	Nrn1
68519	4035	1291.39	2305.97	0.836445	Up	3.90936e-06	Eml1
68527	873	76.7272	185.533	1.27386	Up	0.0111462	Ucma
68588	1164	203.076	330.878	0.704278	Up	0.0205261	Cthrc1
69017	2510	1296.25	1964.54	0.599849	Up	0.0002707	Prrt2
69480	4793	1230.54	1888.59	0.618021	Up	0.00387996	Ttc9
69952	3243	403.586	708.723	0.812344	Up	0.00397732	Tunar
70127	8222	316.754	643.598	1.0228	Up	0.00291931	Dpf3
70593	2916	10.2713	26.3735	1.36048	Up	0.0146017	5730457N03Rik
70717	2888	221.169	516.382	1.22329	Up	0.00144922	Medag
70835	1246	4.23148	10.6754	1.33505	Up	0.0196183	Prss22
71146	2830	876.626	1463.96	0.739845	Up	0.00114053	Golga7b
71183	1523	1.20582	2.48525	1.04338	Up	0.0437885	Clec12b
71889	4141	262.704	436.307	0.731904	Up	0.0202966	Epn3
71897	2529	172.266	311.926	0.856568	Up	0.00206757	Lypd6b
72258	7372	174.508	303.254	0.797237	Up	0.00452942	Kcnk10
72281	2767	3.546	9.22154	1.37882	Up	0.0157873	Sh2d4a
72393	4662	9162.44	13840.8	0.595123	Up	0.00156451	Faim2
72605	3609	661.524	1017.26	0.620829	Up	0.00489617	Car10
72832	2616	931.306	1903.82	1.03157	Up	0.0314768	Crtac1
73032	1032	296.923	472.577	0.670461	Up	0.0102417	Ttc9b
73303	4818	42.1835	69.9535	0.729717	Up	0.0298446	Bcas1os2
75394	5182	36.9315	82.8338	1.16537	Up	0.000884802	0610040F04Rik
76161	1978	707.322	1759.42	1.31466	Up	0.0180173	Lamp5
76265	1972	177.96	288.371	0.696372	Up	0.0146674	Tsen54
76376	10639	7704.18	12042.5	0.644417	Up	0.00804286	Slc24a2
76652	1892	22.3808	45.4195	1.02105	Up	0.00605351	Actrt3
76668	1711	9.46051	18.4125	0.960698	Up	0.0437804	Mdh1b
76740	5271	2853.14	4992.46	0.807201	Up	0.0373985	Efr3a
77976	5032	797.747	1262.95	0.662796	Up	0.00304952	Nuak1
78088	3900	176.593	383.905	1.12032	Up	0.0307014	Sowahb
79196	3878	932.632	1747.12	0.905598	Up	0.001408	Osbpl5
79201	3308	42.7077	89.0175	1.05959	Up	0.0267468	Tnfrsf23
79456	3922	59.0074	96.4248	0.708509	Up	0.010657	Recql4
89867	4364	26.0726	65.6776	1.33286	Up	0.0116301	Sec16b
94045	2293	105.562	194.67	0.882936	Up	0.00247112	P2rx5
94253	9008	812.323	1307.47	0.686648	Up	0.00213191	Hecw1
97998	7845	544.289	948.252	0.800898	Up	0.00887648	Deptor
98170	3749	1846.53	3041.98	0.7202	Up	0.00109753	Tmem132a
98970	4764	107.834	219.882	1.02791	Up	0.00605597	Fibcd1
99031	8360	1203.98	1905.83	0.662609	Up	0.000436778	Osbpl6
103889	1631	22.3039	61.2703	1.45789	Up	0.0108038	Hoxb2
104079	2093	302.792	528.839	0.804499	Up	0.0150986	Nxph3
104445	2542	728.795	1104.29	0.599532	Up	0.000407583	Cdc42ep1
105844	4806	417.041	656.567	0.654754	Up	0.00264073	Card10
106707	1807	535.805	855.501	0.675062	Up	0.000396228	Rpusd1
106795	1650	37.4229	77.3218	1.04696	Up	0.00338643	Tcf19
107449	5866	1532.51	2340.51	0.610923	Up	6.05309e-05	Unc5b
108068	3595	172.878	378.678	1.13122	Up	0.0015945	Grm2
108114	1784	13.6741	26.5309	0.956228	Up	0.0442821	Slc22a7
108760	4334	2272.84	3866.54	0.766549	Up	0.0020681	Galnt16
109050	4649	187.311	300.027	0.679657	Up	7.66064e-05	Fam212b
110197	5816	605.779	1008	0.734635	Up	0.00029421	Dgkg
110886	3046	351.484	654.513	0.896962	Up	0.000211426	Gabra5
116701	2708	222.057	407.34	0.875302	Up	1.01138e-07	Fgfrl1
118454	2204	1426.87	2143.59	0.587169	Up	1.19845e-06	Gjc2
140743	1892	31.8858	78.0573	1.29162	Up	0.000483546	Rem2
170935	3495	52.3262	91.5986	0.807792	Up	0.0181447	Grid2ip
171382	4610	31.6698	72.708	1.19901	Up	0.00105686	Trpm8
192650	699	309.965	649.187	1.06653	Up	0.0353417	Cabp7
195646	2270	93.1001	187.588	1.01071	Up	0.00401163	Hs3st2
207215	2518	7.34482	17.797	1.27683	Up	0.0165225	Fbxo40
207227	11652	1029.6	1894.39	0.879643	Up	0.00110941	Stxbp5l
208898	8562	1645.79	3343.54	1.0226	Up	0.0301679	Unc13c
210741	1952	159.687	318.541	0.996236	Up	0.00183168	Kcnk12
211134	5363	194.055	457.496	1.23729	Up	0.0017864	Lzts1
211232	2778	977.626	2146.82	1.13484	Up	0.0453561	Cpne9
212998	2192	8.93224	21.757	1.28438	Up	0.0194922	BC016579
213121	3625	373.551	645.352	0.788783	Up	0.0016134	Ankrd35
213391	6370	778.675	1423.79	0.870641	Up	0.00164431	Rassf4
213603	2589	25.2719	66.4751	1.39528	Up	0.0133223	Slc44a3
213945	4230	25.4548	49.6481	0.9638	Up	0.0485091	Col28a1
214523	2267	2.34253	5.0577	1.11042	Up	0.0463916	Tmprss4
216225	5346	2.41584	5.18184	1.10094	Up	0.0472405	Slc5a8
216725	5421	667.652	1228.95	0.880258	Up	0.0341393	Adamts2
217154	3049	1137.42	1743.56	0.616277	Up	0.0214779	Stac2
217216	2543	10.8172	22.2655	1.04148	Up	0.038948	BC030867
217325	3557	40.0469	81.1988	1.01977	Up	0.0459505	Llgl2
226098	4715	170.723	265.296	0.635941	Up	0.0395831	Hectd2
226610	4682	276.789	453.334	0.711785	Up	0.00687056	Fam78b
226841	3929	90.2014	150.531	0.738839	Up	0.0181289	Vash2
226922	7077	174.331	293.368	0.750883	Up	0.0050552	Kcnq5
227541	7203	985.444	1783.68	0.856012	Up	0.00020609	Camk1d
227580	3163	406.306	660.427	0.700834	Up	0.000635017	C1ql3
228432	6026	257.662	677.882	1.39556	Up	1.16577e-05	Ano3
229474	5938	289.094	436.094	0.593101	Up	0.0019243	Fhdc1
229949	3103	464.404	732.275	0.657005	Up	2.7449e-05	Ak5
230779	1892	31.7109	72.5247	1.19349	Up	0.0318833	Serinc2
231605	2891	679.14	1144.63	0.753106	Up	0.00658032	Galnt9
231991	7051	169.585	264.444	0.640948	Up	0.00192476	Creb5
233020	2415	169.519	318.077	0.907927	Up	0.0123469	Hipk4
234695	1850	1145.71	1775.59	0.632055	Up	0.00354607	Rltpr
235599	2595	128.013	192.595	0.58928	Up	0.0227348	6430571L13Rik
235674	1780	30.4782	71.5367	1.2309	Up	0.0131035	Acaa1b
237928	2083	577.039	1125.27	0.963526	Up	0.000651189	Phospho1
238333	2028	12.652	28.7724	1.18532	Up	0.00882425	Samd15
239552	2968	166.296	251.391	0.596182	Up	0.0244224	Apol8
239556	9897	1006.52	1570.55	0.641888	Up	0.00379643	Cacna1i
239796	3080	352.569	682.528	0.952982	Up	0.003038	Mb21d2
240672	1155	21.1074	50.8017	1.26713	Up	0.0136551	Dusp5
241201	6876	340.835	563.795	0.726095	Up	0.0116955	Cdh7
241494	3229	303.739	613.314	1.01379	Up	0.0476849	Zfp385b
241514	4196	137.935	214.828	0.639195	Up	0.0191485	Zfp804a
242642	1602	16.3945	32.391	0.982384	Up	0.0219645	Hpdl
242700	4012	9.46105	20.9249	1.14515	Up	0.0168882	Ifnlr1
243764	2036	182.805	338.834	0.890278	Up	0.00392263	Chrm2
243931	5458	127.119	216.985	0.771421	Up	0.00853343	Tshz3
244668	6823	1396.76	2494.61	0.836727	Up	0.000527777	Sipa1l2
244958	2093	574.41	1157.47	1.01082	Up	0.0229583	Mrap2
246086	4705	16.2781	41.8067	1.36081	Up	0.00894072	Onecut3
246317	3531	272.41	506.942	0.896041	Up	0.00202303	Neto1
268567	3913	1147.8	1981.46	0.787695	Up	0.00380319	Tmem229b
268859	4021	1117.75	2127.13	0.928311	Up	0.00118391	Rbfox1
268934	4577	504.343	898.977	0.833879	Up	0.00250229	Grm4
269615	6299	365.631	573.131	0.648476	Up	0.0303418	Plch2
269642	6529	8202.5	13795.3	0.750046	Up	0.000625741	Nat8l
270109	6199	954.586	1455.4	0.608471	Up	0.00655241	Pcnx2
319224	3869	8.81806	18.2604	1.05019	Up	0.0368775	6330410L21Rik
319415	3034	168.167	259.88	0.62795	Up	0.0351328	Hs3st5
319776	3335	11.3283	24.4362	1.10909	Up	0.0422012	Tmem72
320046	1356	87.9908	150.659	0.775862	Up	0.000806119	F730043M19Rik
320158	4206	547.884	1005.26	0.875628	Up	0.00614007	Zmat4
320292	3232	530.832	887.278	0.74113	Up	0.0148222	Rasgef1b
320485	1708	53.5896	92.5399	0.788121	Up	0.027247	B230312C02Rik
320705	2312	3209.71	5030.69	0.648312	Up	0.000824537	Bend6
320747	2943	101.901	198.69	0.963351	Up	0.00408908	Lingo4
328232	6654	1144.37	1921.49	0.747678	Up	0.00699068	Gfod1
328287	5619	188.372	318.265	0.756643	Up	0.0326986	Gm20554
329274	4160	230.6	407.025	0.819725	Up	0.0277055	Fam163a
330483	5285	80.477	125.51	0.64116	Up	0.0286369	Ceacam16
330790	3576	1906.1	3509.38	0.88059	Up	0.000448469	Hapln4
330863	8832	390.464	646.82	0.728175	Up	0.00169793	Trim67
330941	5705	1234.48	1961.32	0.667917	Up	0.000634653	AI593442
332221	2405	2.6957	7.49025	1.47435	Up	0.0086326	Zscan10
333605	8267	608.861	924.011	0.601798	Up	0.00947568	Frmpd4
353236	5296	84.0707	165.125	0.973886	Up	0.00301921	Pcdhac1
380684	4020	7726.87	13253.5	0.778422	Up	0.0298136	Nefh
380698	24005	37.0484	74.2767	1.0035	Up	0.035059	Obscn
381269	2493	161.577	279.617	0.791229	Up	0.00801818	Mreg
381792	794	10.6511	22.019	1.04775	Up	0.0241778	2310040G24Rik
381884	2333	29.0345	51.9718	0.839962	Up	0.011716	Slc6a16
381925	1310	142.015	287.131	1.01566	Up	0.00628776	Plpp4
384619	1500	9.64389	23.0523	1.25722	Up	0.019012	Ccdc155
386454	1446	13.5357	33.7086	1.31635	Up	0.00857416	Rnf39
387285	4935	161.634	296.989	0.877674	Up	0.00648841	Hcrtr2
433323	3998	917.602	1692.46	0.883181	Up	0.000294904	Sgpp2
433374	2635	26.9578	65.7773	1.28689	Up	0.00184562	Gm20743
433485	2220	397.041	596.796	0.587951	Up	0.00187937	Syndig1
433809	3719	181.188	289.445	0.675804	Up	0.0290916	Rnf207
442846	1808	3.19149	7.21947	1.17766	Up	0.0395881	A530050N04Rik
545474	3395	348.405	548.347	0.654323	Up	0.0235301	Scrt2
545622	6415	274.071	468.557	0.773675	Up	0.0015065	Ptpn3
545652	1556	13.5446	27.8601	1.04048	Up	0.0380319	Gm13275
546611	3982	271.88	488.243	0.844628	Up	0.00144886	Klhl33
620292	12060	190.15	298.099	0.648657	Up	0.0156817	Cntnap5c
628779	2894	584.769	1183.65	1.0173	Up	0.000722102	Hs3st4
634650	2431	21.9546	42.9202	0.967137	Up	0.0272587	Gbp11
668208	2850	3.93504	8.8583	1.17065	Up	0.0321051	Gm13288
668940	4724	189.461	312.781	0.723254	Up	0.0180443	Myh7b
100038713	4791	27.0858	65.5364	1.27476	Up	0.0023834	Gm10432
100039239	3870	434.979	960.173	1.14235	Up	0.00980938	Gm2115
100039596	4209	28.1775	102.184	1.85856	Up	0.000237236	Tcf24
100040525	4048	67.9814	144.853	1.09138	Up	0.000110636	Tmem181c-ps
100041655	7689	173.141	268.457	0.632749	Up	0.000103967	Gm10863
100042194	2050	38.0877	93.6585	1.29808	Up	0.00176667	Gm13446
100125931	3781	1.71364	5.62769	1.71548	Up	0.00236071	Phtf1os
100502829	4823	109.296	206.334	0.916737	Up	0.0162835	Gm9899
100503019	1498	9.64691	19.3701	1.00569	Up	0.0488486	Gm16551
100503386	3037	117.543	217.991	0.89108	Up	0.0021157	Tpbgl
100503393	3333	55.375	100.733	0.863233	Up	0.00275129	Gm14827
100504263	5022	270.901	473.138	0.804497	Up	0.0408587	2210418O10Rik
100504467	1530	39.784	63.1931	0.667579	Up	0.0319313	Gm16596
101488212	3964	11.7613	26.1456	1.15252	Up	0.0423962	Gm21975
105180375	1251	14.3193	28.6284	0.99949	Up	0.0430202	Tmem265
105242657	1567	9.05558	35.9324	1.98841	Up	0.000198561	Hoxaas2

## Sheet: Con vs Companion-res
Gene ID	Length	Control Expression	Companion-resilience Expression	log2FoldChange(Companion-resilience/Control)	Up/Down-Regulation	P-value	Symbol
12374	7645	104.316	58.6435	-0.83092	Down	0.0417706	Casr
12404	2345	747.826	421.188	-0.828238	Down	0.0485189	Cbln1
12424	707	528.873	268.24	-0.979396	Down	0.00272828	Cck
12829	7808	38.7029	22.5265	-0.780817	Down	0.0352046	Col4a4
12984	4413	58.9493	23.0974	-1.35175	Down	0.00141017	Csf2rb2
13170	1678	1045.99	468.185	-1.15972	Down	3.80559e-05	Dbp
14528	2764	637.707	422.135	-0.59519	Down	0.0281831	Gch1
15375	3227	383.241	207.924	-0.882196	Down	0.0178284	Foxa1
15376	2070	159.062	71.3758	-1.15608	Down	0.00447835	Foxa2
16000	7076	312.015	165.511	-0.914688	Down	0.00399269	Igf1
16164	3734	422.817	259.63	-0.703576	Down	0.024288	Il13ra1
16917	1219	89.4208	55.1403	-0.697503	Down	0.0259729	Lmx1b
16956	4049	163.469	83.4155	-0.970626	Down	0.00183753	Lpl
17175	2900	49.4847	28.0067	-0.821208	Down	0.0250345	Masp2
18205	1361	94.6194	56.8321	-0.735431	Down	0.0420279	Ntf3
18227	3106	846.583	529.135	-0.678016	Down	0.0340301	Nr4a2
18387	4694	554.767	347.69	-0.674082	Down	0.00707504	Oprk1
18424	2224	67.1896	36.2414	-0.890601	Down	0.021322	Otx2
18491	11027	185.636	106.72	-0.798643	Down	0.0133436	Pappa
18507	8002	463.898	282.577	-0.715164	Down	0.0195768	Pax5
18742	1379	169.044	99.1427	-0.769821	Down	0.0483744	Pitx3
18996	4285	128.756	56.7985	-1.18072	Down	0.00794649	Pou4f1
18997	3212	23.3597	12.858	-0.861354	Down	0.0434962	Pou4f2
19142	2607	106.124	70.4985	-0.59008	Down	0.0339862	Prss12
20617	1280	2148	1366.88	-0.652106	Down	0.00447658	Snca
20750	1434	1751.11	1063.21	-0.719835	Down	0.00129646	Spp1
21338	3764	631.07	370.783	-0.767227	Down	0.00225061	Tacr3
22255	3109	332.866	200.445	-0.731734	Down	0.00175281	Uncx
22351	3238	256.187	160.381	-0.67569	Down	0.0182348	Vill
22436	4623	284.281	178.373	-0.672414	Down	0.00138909	Xdh
27220	840	78.5432	32.3661	-1.279	Down	0.00442805	Cartpt
53417	6925	312.536	149.924	-1.05979	Down	0.00276835	Hif3a
53608	4333	103.885	56.8634	-0.869408	Down	0.0169202	Map3k6
56190	1787	98.2564	57.1135	-0.78272	Down	0.00135849	Rbm38
64378	3855	130.501	81.3272	-0.682245	Down	0.0440352	Gpr88
67052	2201	15.5587	8.26144	-0.913254	Down	0.038694	Ndc80
68775	3209	33.7059	17.7548	-0.924796	Down	0.0281361	Atp6v1c2
69329	2241	10.018	5.16021	-0.95709	Down	0.032731	Cfap206
71355	6831	271.185	176.894	-0.616395	Down	0.0434023	Col24a1
72027	2249	210.711	119.881	-0.813666	Down	0.0365265	Slc39a4
72315	1278	35.4283	19.1312	-0.888973	Down	0.0361024	Ccdc74a
72415	3609	5.00149	2.6186	-0.933561	Down	0.0326903	Sgol1
74626	1817	3.68841	1.89748	-0.958913	Down	0.0159259	Tmem81
75429	604	29.9828	17.6833	-0.76175	Down	0.0412979	Fam183b
76133	912	9.05043	2.83981	-1.67219	Down	0.000152612	6230400D17Rik
78635	2295	83.8246	53.7934	-0.639945	Down	0.0336532	Kcnd3os
97086	2243	55.8037	30.2878	-0.881624	Down	0.0149802	Slc9b2
110648	3338	73.1256	36.4069	-1.00616	Down	0.0199714	Lmx1a
110789	3096	156.668	103.809	-0.593784	Down	0.0115844	Adgrv1
110835	4741	279.873	182.685	-0.615415	Down	0.0309573	Chrna5
114479	2954	436.048	286.676	-0.605068	Down	0.0193364	Slc5a5
140741	3141	23.2827	12.2698	-0.924151	Down	0.0298144	Gpr6
170758	1078	219.482	142.541	-0.622733	Down	0.0446708	Rac3
214292	2918	72.8649	46.4686	-0.648968	Down	0.0147991	Syna
216984	3529	21.3082	4.55474	-2.22597	Down	7.13867e-07	Evi2b
219148	4252	555.022	326.227	-0.76667	Down	0.0284572	Fam167a
224833	5032	72.4806	46.5913	-0.637536	Down	0.0499942	AI661453
225642	905	182.276	85.9871	-1.08393	Down	0.0017159	Grp
229488	4392	61.5901	34.4301	-0.839026	Down	0.0374363	Fam160a1
233038	1531	36.3803	18.654	-0.963676	Down	0.0160761	Nccrp1
235320	6906	841.526	360.141	-1.22445	Down	6.53702e-05	Zbtb16
235415	2859	14.9382	6.44268	-1.21327	Down	0.00662262	Cplx3
242620	4036	82.2714	35.3798	-1.21746	Down	0.00575379	Dmrta2
243634	3560	62.8042	33.6109	-0.901933	Down	0.0266873	Ano2
268958	2575	29.1442	16.1075	-0.855476	Down	0.0447548	Capn11
269019	3765	184.015	115.438	-0.672708	Down	0.0156665	Stk32a
320159	3288	79.3895	52.6812	-0.591661	Down	0.0400819	Fam179a
330133	14320	62.3914	40.4287	-0.625968	Down	0.0260814	Gm38413
338403	2829	11.7131	5.87002	-0.99668	Down	0.0262305	Cndp1
381107	2591	33.6509	13.6453	-1.30224	Down	0.000405251	Tmem232
384864	1122	32.0425	14.2284	-1.17121	Down	0.00582957	Gm1943
545207	4767	31.4365	17.7495	-0.824664	Down	0.0410903	E130008D07Rik
654467	1428	520.106	291.021	-0.837681	Down	3.57137e-06	Gm10052
100043057	1538	27.8025	15.4295	-0.849523	Down	0.0387684	Tmem207
100504399	4215	932.286	590.863	-0.657948	Down	0.01686	C130021I20Rik
100505386	2397	207.352	135.311	-0.615801	Down	0.00545275	Gm21949
100861615	1991	14.0706	6.86634	-1.03507	Down	0.0212231	LOC100861615
11549	11519	348.607	532.477	0.611116	Up	0.00149308	Adra1a
11576	2086	1.48066	2.5283	0.771928	Up	0.0394072	Afp
11595	7355	161.556	294.983	0.868597	Up	0.00946607	Acan
12522	2140	575.606	946.546	0.717591	Up	0.00424904	Cd83
12647	3832	18.2363	34.086	0.902368	Up	0.0386035	Chat
14028	2877	30.9865	80.8117	1.38292	Up	0.00208072	Evx1
14029	4210	22.2521	47.8803	1.10549	Up	0.0131956	Evx2
14174	1949	22.4998	44.6339	0.988228	Up	0.0251748	Fgf3
14399	2502	12.608	21.4766	0.76843	Up	0.0401158	Gabra6
14404	2791	22.9081	40.4448	0.820098	Up	0.0348165	Gabre
14654	2398	329.407	546.247	0.72968	Up	0.00228368	Glra1
15221	2373	31.5074	61.9973	0.976513	Up	0.0281594	Foxd3
15551	4490	206.544	317.175	0.618831	Up	0.043307	Htr1b
15925	5032	898.514	1380.17	0.619234	Up	0.00613876	Ide
16401	9833	82.7679	124.453	0.588454	Up	0.038	Itga4
16497	3267	818.976	1292.94	0.658762	Up	0.0119008	Kcnab1
16814	864	3.49421	12.9079	1.88522	Up	2.33797e-05	Lbx1
16876	4062	27.9122	62.051	1.15256	Up	0.00186124	Lhx9
17116	2793	207.616	369.414	0.831326	Up	0.0192604	Mab21l1
17536	5089	701.936	1432.99	1.02962	Up	0.00867177	Meis2
17919	8099	230.026	354.831	0.625335	Up	0.00704935	Myo5b
18012	2576	27.9618	56.3843	1.01183	Up	0.0196272	Neurod1
18164	5284	920.41	1539.66	0.742264	Up	2.66592e-05	Nptx1
18167	3361	56.8866	86.8674	0.610728	Up	0.0352351	Npy2r
18232	2579	7.14104	17.2218	1.27003	Up	0.00410696	Nxph2
18504	3510	60.5431	130.691	1.11013	Up	0.00681032	Pax2
18976	1030	146.022	341.22	1.22452	Up	0.00581053	Pomc
19132	1771	75.3739	125.738	0.738283	Up	0.03051	Prph
20346	6690	96.5403	155.69	0.689476	Up	0.0425918	Sema3a
20508	2414	8.58398	19.878	1.21145	Up	0.00440779	Slc18a3
21419	5473	19.6867	37.1281	0.915293	Up	0.0361298	Tfap2b
22784	2051	414.854	650.272	0.648442	Up	0.00271885	Slc30a3
23937	2703	138.223	257.512	0.897645	Up	0.0278868	Mab21l2
50786	4569	796.812	1253.9	0.654116	Up	0.00544109	Hs6st2
50916	2601	13.7831	29.0653	1.0764	Up	0.015495	Irx4
56410	4723	52.2808	102.6	0.972673	Up	0.0303284	Cbln3
56523	3398	31.1784	61.5444	0.981078	Up	0.00739981	Pmfbp1
58801	2654	18.5474	32.4685	0.807824	Up	0.048025	Pmaip1
68519	4029	1289.07	2066.5	0.68086	Up	0.000275233	Eml1
69732	3100	92.2296	145.105	0.653797	Up	0.0271586	2410018L13Rik
70086	1770	4.34632	9.341	1.10378	Up	0.0129894	Cysltr2
70593	2916	11.4717	28.2348	1.2994	Up	0.00360187	5730457N03Rik
71897	2485	176.754	345.006	0.964878	Up	0.000694369	Lypd6b
72324	2901	152.954	245.516	0.682717	Up	0.00995639	Plxdc1
72433	1577	4.88109	9.06209	0.892642	Up	0.0469694	Rab38
73504	2504	27.5733	47.8891	0.796424	Up	0.0102012	1700071M16Rik
74400	2412	2.10956	3.90209	0.887306	Up	0.0296124	Zfp819
75394	4209	35.8678	57.6979	0.685827	Up	0.0217229	0610040F04Rik
75404	3042	251.553	414.924	0.721982	Up	0.016731	Arhgap36
77059	3062	8.89707	16.395	0.881858	Up	0.0494714	4931408D14Rik
77288	3878	149.464	232.771	0.63911	Up	0.0441171	9430021M05Rik
83762	7521	302.219	536.22	0.827232	Up	0.0158602	Otof
106795	1646	36.6746	59.0732	0.687724	Up	0.025355	Tcf19
107182	6076	542.186	971.781	0.841843	Up	0.00245986	Btaf1
109272	3924	24.287	53.2262	1.13195	Up	0.0114502	Mybpc1
110886	2997	353.84	586.726	0.729589	Up	0.00503039	Gabra5
116701	2653	221.96	343.515	0.630071	Up	0.00108663	Fgfrl1
170574	2892	59.292	108.556	0.872524	Up	0.0157726	Sp7
170935	3528	53.9095	87.6895	0.701863	Up	0.048883	Grid2ip
171382	4703	32.4884	59.7365	0.878688	Up	0.0163939	Trpm8
215387	2702	13.5842	23.9376	0.817346	Up	0.0384442	Ncaph
216225	5346	2.66516	4.67769	0.811575	Up	0.0473161	Slc5a8
225631	13407	57.018	98.0024	0.781398	Up	0.0218543	Onecut2
227541	7218	985.265	1528.7	0.633725	Up	0.00818046	Camk1d
227580	3163	408.294	812.955	0.993567	Up	3.97021e-08	C1ql3
228432	6026	254.232	445.678	0.809854	Up	0.00877084	Ano3
231991	6730	170.547	267.923	0.651654	Up	0.00406833	Creb5
233020	2415	174.19	299.634	0.782543	Up	0.0285792	Hipk4
237625	3713	120.307	206.7	0.780814	Up	0.0126778	Pla2g3
241322	4662	84.0491	144.069	0.777452	Up	0.0220348	Zbtb6
246048	2530	13.7713	26.5207	0.945457	Up	0.0345595	Chodl
246086	4705	20.2706	58.347	1.52527	Up	0.000445986	Onecut3
257632	4621	7.726	14.9641	0.95371	Up	0.0265113	Nod2
268934	4397	508.854	842.262	0.727018	Up	0.00982287	Grm4
269615	6286	367.753	561.373	0.610222	Up	0.0336713	Plch2
319161	366	1.65976	3.00408	0.855948	Up	0.026545	Hist1h4n
320747	2943	103.548	188.53	0.864494	Up	0.00672822	Lingo4
331374	7172	322.271	532.113	0.723459	Up	0.030855	Dgkk
634650	2423	22.0894	39.1749	0.826573	Up	0.0279747	Gbp11
668208	2850	2.8006	5.5432	0.984984	Up	0.0205267	Gm13288
100039596	4136	37.3701	154.884	2.05123	Up	1.53354e-06	Tcf24
100040525	4076	67.6815	103.469	0.612364	Up	0.0406225	Tmem181c-ps
100042194	2050	38.7219	77.8289	1.00715	Up	0.00763723	Gm13446
100503393	3391	56.699	98.7838	0.800951	Up	0.00985053	Gm14827
100504263	4822	274.186	464.154	0.759451	Up	0.0282583	2210418O10Rik
101488212	3964	14.0969	26.202	0.894303	Up	0.0356416	Gm21975

## Sheet: CUMS-res vs Companion-res
Gene ID	Length	CUMS-resilience Expression	Companion-resilience-Expression	log2FoldChange(Companion-resilience/CUMS-resilience)	Up/Down-Regulation	P-value	Symbol
11516	3235	422.019	266.428	-0.663563	Down	0.00616012	Adcyap1
100039636	1133	5.45087	2.84141	-0.939879	Down	0.0307279	Atp6v0c-ps2
68775	3209	55.4864	22.7642	-1.28537	Down	0.0046088	Atp6v1c2
54140	2671	60.3666	31.3387	-0.945803	Down	0.00758983	Avpr1a
12374	7645	105.65	59.0618	-0.839001	Down	0.0473095	Casr
320225	3551	22.4473	11.064	-1.02067	Down	0.0179814	Catsperg1
12404	2345	616.215	358.771	-0.780373	Down	0.000292392	Cbln1
12424	707	409.67	257.315	-0.670924	Down	0.0290803	Cck
213788	6289	380.848	234.737	-0.698171	Down	0.00831569	Chrm5
108015	3486	28.08	14.1329	-0.99048	Down	0.0295526	Chrnb4
333329	5535	61.7742	35.8897	-0.783434	Down	0.0457707	Cngb1
12829	7808	41.8847	23.0405	-0.862254	Down	0.0270917	Col4a4
12919	1697	173.895	110.263	-0.657272	Down	0.0234431	Crhbp
11571	1416	17.8698	9.11004	-0.971995	Down	0.0309448	Crisp1
12984	4413	61.2715	22.0243	-1.47612	Down	0.000402883	Csf2rb2
70451	1744	13.234	6.01008	-1.13879	Down	0.00691998	Dhrs13
242620	4036	60.4302	29.5857	-1.03037	Down	0.0190331	Dmrta2
13490	8238	42.4182	20.2211	-1.06882	Down	0.00409103	Drd3
13592	5527	118.936	61.5363	-0.950679	Down	0.00704078	Ebf2
329274	4097	287.05	174.74	-0.716096	Down	0.0270853	Fam163a
17472	4475	104.615	66.3556	-0.656804	Down	0.0207322	Gbp4
14652	1480	36.0423	19.2515	-0.904718	Down	0.0459128	Glp1r
654467	1428	613.287	292.551	-1.06788	Down	2.06578e-09	Gm10052
654359	598	47.5333	25.5526	-0.895472	Down	0.0153524	Gm12338
384864	1122	28.9308	13.7672	-1.07138	Down	0.0146248	Gm1943
100505386	2397	209.763	136.156	-0.623501	Down	0.0127804	Gm21949
100041735	1933	66.274	26.6132	-1.3163	Down	9.17894e-05	Gm3488
545007	1815	29.6017	17.4956	-0.758685	Down	0.0414505	Gm5796
14695	1887	11.8668	5.35493	-1.14799	Down	0.0131539	Gnb3
620246	3234	144.221	95.8691	-0.589142	Down	0.0461028	Gpr52
140741	3141	22.2777	11.8802	-0.907045	Down	0.0349215	Gpr6
15122	569	2027.61	1092.58	-0.892045	Down	0.0431969	Hba-a1
100503605	639	2916.75	1607.5	-0.859543	Down	0.0492944	Hbb-bs
15434	2902	17.0722	7.28624	-1.2284	Down	0.00699183	Hoxd3
320495	6166	243.783	159.929	-0.608166	Down	0.0277461	Ipcef1
16371	2086	500.037	327.107	-0.612274	Down	0.0094661	Irx1
16956	4049	154.492	84.588	-0.869007	Down	0.0141307	Lpl
17201	2623	34.7104	18.5631	-0.902928	Down	0.0201681	Mc3r
78771	6231	512.193	325.73	-0.653011	Down	0.0101098	Mctp1
70717	2891	286.315	165.737	-0.788704	Down	0.0131605	Medag
60361	1282	3.33888	1.8966	-0.815944	Down	0.0372647	Ms4a4b
329421	6256	30.9011	16.1448	-0.936587	Down	0.0216953	Myo3b
64580	3489	301.959	168.45	-0.842033	Down	0.0077009	Ndst4
11922	2154	83.8421	45.3415	-0.886844	Down	0.0354758	Neurod6
21869	2370	7.51592	3.9332	-0.934246	Down	0.0204926	Nkx2-1
18211	2606	165.441	83.4252	-0.987762	Down	0.0326943	Ntrk1
104079	2093	385.449	216.892	-0.829567	Down	0.0468291	Nxph3
18424	2224	65.9708	35.8881	-0.878324	Down	0.0249475	Otx2
18505	3854	52.8574	26.076	-1.01938	Down	0.0278104	Pax3
192164	5254	177.645	112.496	-0.659131	Down	0.0206878	Pcdha12
353236	5296	156.47	101.391	-0.625955	Down	0.0230545	Pcdhac1
18548	2516	511.506	338.523	-0.595495	Down	0.0325154	Pcsk1
26971	2437	27.9343	15.0968	-0.887797	Down	0.0448196	Pla2g2f
381925	1339	199.789	124.057	-0.687478	Down	0.0344648	Plpp4
50706	2174	53.9709	31.2962	-0.786195	Down	0.0387299	Postn
18996	4285	109.803	47.4787	-1.20957	Down	0.00530725	Pou4f1
18997	3212	30.2034	13.7185	-1.13859	Down	0.00864724	Pou4f2
19227	1455	49.6551	24.1334	-1.04091	Down	0.0181576	Pthlh
320139	3264	8.11087	4.35212	-0.898137	Down	0.0362523	Ptpn7
13924	6534	59.6674	29.0949	-1.03618	Down	0.0255623	Ptprv
236598	4730	166.006	91.7204	-0.855922	Down	0.00634499	Rn28s1
381489	6343	70.8502	39.9774	-0.825589	Down	0.0333049	Rxfp1
239336	4252	96.6173	60.8531	-0.66695	Down	0.0243162	Rxfp3
20271	8513	126.163	80.0758	-0.655851	Down	0.020723	Scn5a
20715	2424	106.035	52.7341	-1.00773	Down	0.00334687	Serpina3g
239250	4243	62.7548	37.2287	-0.753311	Down	0.0299608	Slitrk6
269855	5578	155.42	80.8732	-0.942435	Down	0.0253718	Ssc5d
627191	2499	390.531	256.214	-0.608086	Down	0.00884912	Syndig1l
21338	3764	653.421	371.719	-0.8138	Down	0.00134594	Tacr3
56734	1999	2.4906	1.46379	-0.766786	Down	0.0470672	Tulp2
22255	3109	341.383	199.74	-0.773269	Down	0.000242495	Uncx
22353	1547	57.3988	28.6179	-1.0041	Down	0.0241197	Vip
71354	2459	61.6329	39.6131	-0.637723	Down	0.0335778	Wdr31
22436	4623	272.392	177.894	-0.614661	Down	0.00189463	Xdh
78896	888	8.1797	15.595	0.930967	Up	0.0435444	1500015O10Rik
73504	2504	26.714	47.9396	0.843621	Up	0.00847988	1700071M16Rik
328957	1840	65.596	113.945	0.796662	Up	0.00247707	9330117O12Rik
319562	3406	6.52803	13.0176	0.99574	Up	0.0312208	9630028B13Rik
319720	2579	2.17838	3.87406	0.830592	Up	0.0445215	9630028I04Rik
269959	7285	31.8618	67.0811	1.07408	Up	0.0146347	Adamtsl3
11522	1348	6.47154	12.1611	0.910097	Up	0.0471838	Adh1
57875	1916	30.4818	49.8537	0.70975	Up	0.0233936	Angptl4
242037	5235	238.404	390.929	0.713497	Up	2.97374e-07	Ankub1
12306	1374	137.248	251.835	0.875693	Up	0.012274	Anxa2
381823	3284	93.9866	156.848	0.738841	Up	0.0492276	Apold1
11889	1150	17.3049	32.6562	0.91618	Up	0.0483665	Asgr1
11998	631	12.2823	39.8557	1.6982	Up	0.000236951	Avp
12159	2059	36.764	65.6383	0.836245	Up	0.0405163	Bmp4
227580	3163	543.48	815.638	0.585703	Up	0.00445357	C1ql3
56410	4723	49.498	92.9417	0.908957	Up	0.0394359	Cbln3
66953	2395	20.7309	36.6054	0.820277	Up	0.0269	Cdca7
12550	4447	27.325	46.1295	0.755468	Up	0.0479131	Cdh1
329941	4331	24.9769	54.0002	1.11237	Up	0.0149817	Col8a2
12904	900	26.1323	51.3942	0.975769	Up	0.0355089	Crabp2
12971	1256	18.1963	66.1266	1.86159	Up	5.85771e-05	Crym
15945	1120	2.93099	5.72768	0.966565	Up	0.0310707	Cxcl10
102294	2930	123.114	187.233	0.604843	Up	0.0259929	Cyp4v3
16007	2028	64.8457	111.702	0.784567	Up	0.038443	Cyr61
111970	2793	2.75125	6.89712	1.32591	Up	0.0025398	Dlx1as
320038	9370	7.45877	16.4306	1.13938	Up	0.00903554	Dlx6os1
13482	4857	17.3889	31.7524	0.868703	Up	0.0311462	Dpp4
216616	2036	114.052	204.267	0.840764	Up	0.0224874	Efemp1
13813	3674	3.56813	5.9875	0.746783	Up	0.0483568	Eomes
14049	2459	86.3267	147.34	0.771274	Up	0.0175671	Eya2
12140	762	250.219	395.069	0.658915	Up	0.0173223	Fabp7
545611	4130	75.235	143.228	0.928841	Up	0.0162496	Fam205a2
116701	2653	217.135	344.612	0.666377	Up	0.000249342	Fgfrl1
14234	2739	33.6992	74.5267	1.14504	Up	0.0132249	Foxc2
20378	2920	60.4427	106.236	0.813633	Up	0.00605425	Frzb
100702	4329	94.9788	148.48	0.644593	Up	0.0483039	Gbp6
14599	903	13.0537	174.372	3.73964	Up	2.78169e-18	Gh
217143	9276	71.4252	130.468	0.869196	Up	0.000292809	Gpr179
14765	2947	2.25434	4.09176	0.860018	Up	0.0481384	Gpr50
15006	2044	8.78972	17.5508	0.997649	Up	0.0193965	H2-Q1
50708	725	235.38	354.926	0.592528	Up	0.0167394	Hist1h1c
15360	3294	62.3006	119.572	0.940559	Up	0.016105	Hmgcs2
16391	2498	60.312	102.267	0.761822	Up	0.0340616	Irf9
213119	7802	183.519	278.147	0.599919	Up	0.014388	Itga10
16512	3583	8.80403	21.397	1.28117	Up	0.00574908	Kcnh3
21847	3056	40.1544	70.1867	0.805641	Up	0.00593326	Klf10
16803	2528	29.2161	58.2787	0.996204	Up	0.0303945	Lbp
16859	1493	74.9829	126.137	0.750358	Up	0.00505566	Lgals9
16870	2295	19.6015	43.1828	1.13949	Up	0.0123179	Lhx2
17002	2742	3.75081	7.27346	0.955439	Up	0.0389582	Ltf
17387	3830	372.478	583.083	0.646545	Up	0.000109739	Mmp14
17528	1916	13.9129	31.6999	1.18805	Up	0.00785489	Mpz
109272	3924	14.9101	55.2879	1.89068	Up	2.84117e-05	Mybpc1
18133	2366	75.5443	166.359	1.13891	Up	0.011389	Nov
225631	13407	62.7761	99.8915	0.670146	Up	0.024993	Onecut2
246086	4705	31.8769	59.1946	0.892954	Up	0.0478341	Onecut3
671535	3307	18.9391	39.5305	1.06159	Up	0.0221698	Parp10
93702	4522	71.15	107.742	0.598648	Up	0.0188639	Pcdhgb5
69693	3909	3.48472	6.88224	0.981835	Up	0.0331048	Pof1b
18976	1030	130.402	352.692	1.43544	Up	0.00193293	Pomc
19038	1286	20.8994	36.504	0.804597	Up	0.0458926	Ppic
244416	4229	32.5567	69.088	1.08548	Up	0.0108482	Ppp1r3b
225518	2707	19.5743	44.1175	1.17239	Up	0.0101923	Prdm6
19109	895	8.87548	40.8718	2.20321	Up	2.06499e-06	Prl
19215	841	13178.5	24479.6	0.893392	Up	0.0454067	Ptgds
19229	3905	119.917	203.176	0.760685	Up	0.0455113	Ptk2b
52377	1451	92.4725	146.371	0.662531	Up	0.0383619	Rcn3
19771	2145	86.2945	131.818	0.611202	Up	0.00588985	Rlbp1
209086	5344	68.772	121.41	0.819998	Up	0.0253659	Samd9l
114644	3224	268.446	425.598	0.664863	Up	0.0265146	Slc13a3
67473	2634	40.046	87.2107	1.12285	Up	0.00955714	Slc47a1
226999	3493	48.1168	97.855	1.0241	Up	0.0156873	Slc9a2
170574	2892	63.2541	109.539	0.792213	Up	0.0295757	Sp7
21375	3977	4.42772	9.84066	1.15219	Up	0.0128648	Tbr1
21384	3585	9.98288	20.6545	1.04893	Up	0.0199686	Tbx15
81879	9285	28.3889	52.3564	0.883036	Up	0.0409335	Tfcp2l1
21824	3718	195.435	361.951	0.889109	Up	0.0423042	Thbd
17229	1088	2.95237	4.97583	0.753064	Up	0.0474378	Tpsb2
666048	6617	12.3464	33.5668	1.44294	Up	0.00186671	Trabd2b
68498	4209	19.2802	40.1217	1.05726	Up	0.0226709	Tspan11
216350	1380	4.48035	8.03543	0.842764	Up	0.0356799	Tspan8
320736	2743	132.687	204.535	0.624318	Up	0.0285831	Vstm4
69847	4148	53.0891	100.079	0.914646	Up	0.00677843	Wnk4
241322	4662	62.0237	144.549	1.22067	Up	0.000150562	Zbtb6
22695	1765	70.8609	120.831	0.769923	Up	0.0135091	Zfp36
