# Supplementary material for: miRNA and mRNA Profiles in Ventral Tegmental Area From Juvenile Mice With Companion Communication of Improving CUMS-Induced Depression-Like Behaviors
Source: Front Psychiatry. 2021 Mar 31;12:634933. doi: 10.3389/fpsyt.2021.634933 (PMC8044319; doi:10.3389/fpsyt.2021.634933)
Supplement: Supplementary file 3 [file Table_3.XLSX]

## Sheet: 108
Gene ID	Length	Control Expression	CUMS-susceptible Expression	log2FoldChange (CUMS-susceptible/Control)	Up/Down-Regulation	P-value	Symbol
11604	777	5.86517	3.03544	-0.950267	Down	0.0441139	Agrp
11878	2780	9.53494	4.61413	-1.04717	Down	0.0314594	Arx
12952	3035	395.148	245.469	-0.686854	Down	0.00159597	Cry1
13113	3005	68.4829	44.7678	-0.613282	Down	0.0364353	Cyp3a13
13371	6432	481.597	279.101	-0.78704	Down	1.37502e-07	Dio2
13614	2143	58.219	35.3265	-0.72074	Down	0.0239815	Edn1
14409	1835	38.3245	19.2235	-0.995399	Down	0.00902406	Gabrr2
14563	2317	12.7783	6.42754	-0.991354	Down	0.0418977	Gdf5
14623	2175	1747.32	1066.16	-0.712723	Down	0.00799626	Gjb6
15207	1964	23.1843	11.4783	-1.01425	Down	0.0276651	Hes3
15511	2810	463.835	206.467	-1.1677	Down	4.65611e-09	Hspa1b
16952	1395	290.741	130.091	-1.16021	Down	0.00151527	Anxa1
17084	997	147.097	82.5219	-0.833914	Down	0.011881	Ly86
17748	583	3464.49	2302.94	-0.589165	Down	0.00273382	Mt1
18005	3218	14.2962	7.33522	-0.962718	Down	0.0401071	Nek2
19201	2963	418.444	259.803	-0.687616	Down	0.000123114	Pstpip2
20284	700	167.416	100.698	-0.733403	Down	0.000212076	Scrg1
20971	2460	1481.37	905.058	-0.710854	Down	0.000409494	Sdc4
22171	3798	87.2197	56.0495	-0.637953	Down	0.0160516	Tyms
22436	4623	281.006	162.806	-0.787452	Down	0.0186442	Xdh
50887	1905	219.209	144.405	-0.602189	Down	0.00491963	Hmgn5
53608	4333	104.163	43.3356	-1.26522	Down	0.00110101	Map3k6
66391	1350	133.609	87.6598	-0.608035	Down	0.0157843	Zbtb11os1
67304	1154	13.2303	6.43595	-1.03962	Down	0.0319733	3110070M22Rik
67760	4921	5203.78	3450.49	-0.592758	Down	0.0145778	Slc38a2
69068	1331	51.4423	25.8495	-0.992816	Down	0.0398584	1810011O10Rik
69581	3367	1499.38	984.305	-0.607193	Down	0.000103745	Rhou
69895	626	175.41	113.996	-0.621743	Down	0.00209385	Snhg8
71020	1160	26.0888	14.1039	-0.887333	Down	0.0269519	Spats1
72080	3407	56.0552	35.6904	-0.651311	Down	0.0306158	Sapcd2
72536	3076	31.626	17.4993	-0.85381	Down	0.0277174	Tagap
73149	1328	11.4242	5.87006	-0.960646	Down	0.0447168	Clec4a3
73453	1820	26.9095	15.0937	-0.834165	Down	0.0492156	1700067K01Rik
75646	4821	158.422	95.1833	-0.734993	Down	0.0194012	Rai14
76487	2320	66.3756	35.1419	-0.917459	Down	0.00677832	Ppp1r3g
76574	2166	567.252	358.213	-0.663171	Down	3.1642e-06	Mfsd2a
77037	992	6.22486	3.27077	-0.928414	Down	0.0350097	Mrap
77323	3669	170.459	108.953	-0.645721	Down	0.00310616	9430041J12Rik
78412	3400	9.39034	3.85454	-1.28462	Down	0.00863107	3110062M04Rik
98267	3298	93.9732	55.8045	-0.75187	Down	0.0428672	Stk17b
100340	1977	33.5461	17.7354	-0.919508	Down	0.0376859	Smpdl3b
107585	1872	7.51818	3.92505	-0.937673	Down	0.0419613	Dio3
107993	1570	244.789	139.878	-0.807367	Down	0.000255546	Bfsp2
140917	4304	175.43	111.238	-0.657242	Down	0.00736193	Dclre1b
211770	4026	206.786	133.395	-0.632434	Down	0.00365451	Trib1
224893	2222	68.9005	44.4332	-0.632876	Down	0.0292005	Zfp959
228003	2538	8.80368	4.49581	-0.969526	Down	0.0476312	Klhl41
232146	1768	321.985	197.621	-0.704255	Down	0.00087286	Eva1a
236312	3497	9.51134	4.64469	-1.03407	Down	0.0348458	Pyhin1
240638	3870	100.965	49.5661	-1.02642	Down	0.0274144	Slc16a12
329416	1820	114.483	72.1166	-0.666731	Down	0.0161276	Nostrin
382236	6434	76.4817	50.4175	-0.601189	Down	0.0315668	Brwd3
434768	1206	44.7266	28.0744	-0.671875	Down	0.0399877	Rhox8
545611	4130	102.863	33.3106	-1.62667	Down	0.000157661	Fam205a2
626415	2590	4.41788	1.90506	-1.21352	Down	0.00818173	4930467E23Rik
654359	598	39.0276	21.2365	-0.877946	Down	0.0433097	Gm12338
100040792	759	44.1743	25.8904	-0.770791	Down	0.0206912	Gm11627
100040970	694	2.80678	1.5332	-0.872369	Down	0.0394501	Rpl14-ps1
100042807	2419	8.27729	4.00715	-1.04658	Down	0.0330607	Eif3j2
100526796	1223	76.623	49.1573	-0.64037	Down	0.0240884	Cahm
11656	1983	26.0083	59.4499	1.1927	UP	0.0151814	Alas2
12029	3426	32.2865	63.8348	0.983412	UP	0.00394315	Bcl6b
12373	2589	43.3001	74.6222	0.785234	UP	0.00434348	Casq2
12647	3995	18.558	37.7746	1.02537	UP	0.0290016	Chat
12705	991	79.41	127.467	0.682727	UP	0.0360023	Cited1
12824	7371	111.575	169.078	0.599675	UP	0.00465956	Col2a1
12922	2633	13.1259	30.7901	1.23004	UP	0.00249453	Crhr2
14654	2397	329.384	494.462	0.586089	UP	0.0198661	Glra1
15122	569	628.361	1512.58	1.26735	UP	0.00747114	Hba-a1
16497	3267	815.792	1249.35	0.614905	UP	0.0100258	Kcnab1
16510	7244	205.802	310.272	0.592279	UP	0.0127746	Kcnh1
16542	5464	246.98	407.355	0.721895	UP	0.00283281	Kdr
16872	1853	4.4244	11.5348	1.38244	UP	0.00483865	Lhx4
18973	7167	31.5617	51.4231	0.704242	UP	0.0303927	Pole
18976	1020	67.1721	139.568	1.05503	UP	0.0251195	Pomc
20147	5855	6.17973	12.4395	1.00931	UP	0.039879	Rs1
20508	2414	6.22622	14.2774	1.1973	UP	0.0107746	Slc18a3
21683	2311	6.12835	13.1045	1.09649	UP	0.0238685	Tecta
22423	3376	10.6662	21.2291	0.992997	UP	0.021589	Wnt8b
22625	5424	63.7073	102.693	0.688814	UP	0.0101614	Map3k19
50786	4518	796.241	1238.36	0.637152	UP	0.00258507	Hs6st2
53324	2551	43.6587	76.5205	0.809579	UP	0.0492669	Nptx2
53880	6839	3.83628	7.09694	0.887488	UP	0.0348109	Naip7
58235	5079	394.638	593.555	0.588853	UP	0.000302707	Pvrl1
66438	10687	101.604	155.455	0.613534	UP	0.0353443	Hamp2
68070	13831	523.536	802.144	0.615573	UP	0.0279545	Pdzd2
68810	2998	167.507	251.91	0.588686	UP	0.0079689	Nexn
69513	1792	22.361	41.4661	0.890946	UP	0.0146817	1700030C10Rik
69528	3474	57.8911	88.9687	0.619955	UP	0.020017	1700030J22Rik
69732	2706	91.9297	144.583	0.653296	UP	0.0222346	2410018L13Rik
72324	2901	151.689	236.158	0.638635	UP	0.0039617	Plxdc1
72778	1689	6.62327	13.2922	1.00496	UP	0.0406625	Dnajc22
80893	3584	180.806	291.519	0.689148	UP	4.92179e-05	Tmprss5
104080	1675	205.794	312.938	0.604673	UP	0.0190083	Nxph4
110257	587	422.464	1082.18	1.35705	UP	0.00376058	Hba-a2
110902	3832	107.701	191.444	0.829887	UP	0.0410108	Chrna2
111368	2252	8.54486	16.8968	0.98362	UP	0.0449173	Prn
211468	4305	15.0611	26.86	0.834631	UP	0.0460583	Kcnh8
215446	3631	289.966	437.035	0.591862	UP	0.00591195	Entpd3
244954	2732	86.1639	135.214	0.65009	UP	0.00349747	Prss35
268319	2406	31.5755	53.741	0.767217	UP	0.0139299	BC025920
319508	3625	20.6278	37.4933	0.862043	UP	0.0218979	Syt15
320027	3117	44.6364	69.1569	0.631652	UP	0.0478419	Fstl4
320343	3613	140.614	234.795	0.739657	UP	0.00381318	Lypd6
329252	6790	71.3913	118.183	0.727203	UP	0.0323074	Lgr6
330599	3176	14.7581	27.8456	0.915939	UP	0.0341048	Gm16938
100503605	639	997.442	2319.84	1.21772	UP	0.0121373	Hbb-bs
101488143	646	204.228	413.751	1.01858	UP	0.0378804	Hbb-bt

## Sheet: 674
Gene ID	Length	Control Expression	Companion-susceptible Expression	log2FoldChange(Companion-susceptible/Control)	Up/Down-Regulation	P-value	Symbol
11303	10262	978.839	595.762	-0.716336	Down	0.00225592	Abca1
11438	4509	2695.06	1629.84	-0.725586	Down	1.45069e-06	Chrna4
11486	1701	34.9599	12.5563	-1.47729	Down	0.00200593	Ada
11489	7675	167.562	91.95	-0.865773	Down	0.0454255	Adam12
11536	1694	106.147	52.3047	-1.02106	Down	0.0484568	Gpr182
11606	1858	3485.74	2162.12	-0.689017	Down	0.00688831	Agt
11630	7416	34.1288	16.9156	-1.01264	Down	0.0428413	Aim1
11695	5203	30.5535	11.8647	-1.36466	Down	0.0171085	Alx4
11857	1194	154.046	88.2791	-0.803221	Down	0.0475205	Arhgdib
11898	1633	1080.74	713.57	-0.598898	Down	8.00578e-06	Ass1
11989	2600	483.484	278.193	-0.797383	Down	0.00412583	Slc7a3
12224	1728	31.0558	12.284	-1.33808	Down	0.0128083	Klf5
12228	1389	198.653	114.006	-0.801134	Down	0.0155872	Btg3
12262	1083	801.336	513.266	-0.642702	Down	0.0230558	C1qc
12273	2481	12.3078	4.52075	-1.44494	Down	0.00936758	C5ar1
12319	5722	322.368	165.785	-0.959396	Down	0.00227606	Car8
12335	2838	73.9953	46.2124	-0.679153	Down	0.0392069	Capn3
12374	7645	107.841	43.9028	-1.29652	Down	0.00281712	Casr
12404	2345	766.407	344.443	-1.15385	Down	0.0184395	Cbln1
12424	717	510.36	198.378	-1.36327	Down	0.00651231	Cck
12475	1681	66.5248	32.461	-1.03519	Down	0.00806866	Cd14
12552	5175	1121.68	706.84	-0.666205	Down	8.4665e-05	Cdh11
12554	3913	1415.25	896.572	-0.65857	Down	0.00602255	Cdh13
12564	4006	1337.25	864.346	-0.629588	Down	0.000167235	Cdh8
12565	3471	142.335	84.7991	-0.747167	Down	0.0259126	Cdh9
12606	2636	227.625	130.751	-0.799831	Down	0.00191398	Cebpa
12614	11050	49.4901	21.4915	-1.20338	Down	0.00925252	Celsr1
12638	6305	32.6494	15.5106	-1.0738	Down	0.0249903	Cftr
12738	3079	27.1943	12.1397	-1.16356	Down	0.0145052	Cldn2
12817	3145	53.5302	25.6923	-1.05901	Down	0.0425725	Col13a1
12876	2183	35435.2	23157.7	-0.61369	Down	1.23573e-06	Cpe
12984	4413	61.6061	18.0579	-1.77045	Down	0.000260284	Csf2rb2
13003	7226	533.78	353.802	-0.593303	Down	0.0120085	Vcan
13040	1357	1186.76	790.969	-0.585332	Down	0.0137684	Ctss
13052	7194	600.908	388.199	-0.630347	Down	0.00958692	Cxadr
13170	1678	1070.98	668.339	-0.680276	Down	0.0110845	Dbp
13199	3740	614.94	272.936	-1.17188	Down	0.0377869	Ddn
13386	4328	5376.82	2263.99	-1.24789	Down	0.00947963	Dlk1
13447	5068	359.491	226.903	-0.663881	Down	0.0292834	Doc2b
13685	981	36.5145	19.3141	-0.918819	Down	0.0452785	Eif4ebp1
13797	2598	24.9923	5.61538	-2.15403	Down	4.33015e-05	Emx2
13798	2554	981.367	443.762	-1.14501	Down	0.0172563	En1
13799	3537	721.861	324.184	-1.15491	Down	0.000697185	En2
14062	3296	504.239	287.596	-0.810064	Down	4.96665e-07	F2r
14102	1362	44.3587	26.9764	-0.717521	Down	0.0448218	Fas
14168	2508	2269.06	1044.72	-1.11898	Down	4.91473e-05	Fgf13
14190	3769	281.243	123.02	-1.19292	Down	0.0347273	Fgl2
14200	1566	154.795	80.9932	-0.934484	Down	0.0394271	Fhl2
14276	1097	17.7724	7.57573	-1.23018	Down	0.0289575	Folr2
14362	4395	443.184	212.179	-1.06262	Down	5.13007e-05	Fzd1
14366	3685	158.777	103.352	-0.61944	Down	0.026001	Fzd4
14397	4123	393.87	261.512	-0.590842	Down	0.0176333	Gabra4
14432	1316	5486.61	3449	-0.669737	Down	0.00485704	Gap43
14528	2764	644.358	310.364	-1.0539	Down	5.47001e-05	Gch1
14560	2613	60.3008	27.537	-1.13081	Down	0.034823	Gdf10
14584	2986	123.425	69.8509	-0.821288	Down	0.00785765	Gfpt2
14585	5210	2029.33	1066.76	-0.927775	Down	1.0028e-05	Gfra1
14600	3507	284.699	183.004	-0.637558	Down	0.0217744	Ghr
14706	3200	959.627	592.417	-0.695861	Down	0.0038877	Gng4
14738	3090	229.661	128.12	-0.842012	Down	0.000876204	Gpr12
14794	1219	105.974	66.7574	-0.666709	Down	0.0235364	Spsb2
14799	5740	3683.75	2404	-0.61574	Down	0.0074969	Gria1
14842	1773	11.2697	5.07154	-1.15195	Down	0.0428716	Gsx1
14969	1669	113.848	50.9009	-1.16134	Down	0.0279637	H2-Eb1
15018	1147	59.0093	32.858	-0.844697	Down	0.0422146	H2-Q7
15019	2090	58.7039	32.5857	-0.849217	Down	0.0418507	H2-Q8
15163	2031	107.81	64.4393	-0.742474	Down	0.0316327	Hcls1
15216	2269	154.984	100.457	-0.625537	Down	0.0375962	Hfe
15376	2070	159.613	50.2265	-1.66806	Down	0.00119049	Foxa2
15512	2589	398.005	255.666	-0.638527	Down	0.00927807	Hspa2
15529	3313	1704.66	1092.47	-0.641894	Down	0.000209983	Sdc2
15900	2855	114.242	70.6919	-0.692476	Down	0.0149599	Irf8
15904	1660	926.346	591.452	-0.647291	Down	0.00988462	Id4
15959	2013	384.765	208.999	-0.880485	Down	0.0202771	Ifit3
16009	2456	215.261	136.012	-0.662357	Down	0.0457629	Igfbp3
16161	3255	69.5746	40.8897	-0.766822	Down	0.0123908	Il12rb1
16331	4940	207.889	127.092	-0.709939	Down	0.0158593	Inpp5d
16370	6269	474.825	267.997	-0.825179	Down	0.000611241	Irs4
16407	3836	26.0654	14.42	-0.854063	Down	0.0441373	Itgae
16414	2862	109.682	62.1668	-0.819111	Down	0.0270586	Itgb2
16426	3183	2081.07	1317.12	-0.659931	Down	0.00122449	Itih3
16493	3032	61.6731	31.3347	-0.976879	Down	0.00328041	Kcna5
16521	4496	82.328	42.5338	-0.952773	Down	0.0144165	Kcnj5
16768	2020	58.207	30.4634	-0.934115	Down	0.00269847	Lag3
16776	11793	768.044	440.374	-0.802459	Down	0.00123081	Lama5
16803	2528	103.622	36.7165	-1.49683	Down	0.0075803	Lbp
16819	853	11.4639	4.99069	-1.19978	Down	0.0358146	Lcn2
16917	1219	89.847	38.1538	-1.23564	Down	0.000524262	Lmx1b
16956	4049	168.412	93.3355	-0.851494	Down	0.000914746	Lpl
16988	418	12.7491	5.6841	-1.16539	Down	0.0388028	Lst1
17001	828	58.9697	34.1638	-0.787505	Down	0.0293972	Ltc4s
17082	5308	5.65974	2.59281	-1.12622	Down	0.0491462	Il1rl1
17155	4575	488.118	324.955	-0.586992	Down	0.00521249	Man1a
17300	3990	261.087	134.914	-0.952495	Down	0.0394856	Foxc1
17301	2619	42.9607	16.3345	-1.3951	Down	0.0147961	Foxd2
17476	4378	459.63	294.618	-0.641625	Down	0.0170237	Mpeg1
17540	6211	129.111	77.1156	-0.743517	Down	0.0425325	Mrvi1
17969	2722	181.387	110.482	-0.715254	Down	0.0293932	Ncf1
18162	6526	180.359	80.5719	-1.16253	Down	0.0414765	Npr3
18166	3321	152.426	86.2881	-0.82088	Down	0.0015965	Npy1r
18208	5757	1497.7	762.69	-0.97358	Down	0.00079433	Ntn1
18387	4677	553.337	243.247	-1.18574	Down	0.000313288	Oprk1
18423	2842	86.7646	32.9813	-1.39546	Down	1.03196e-05	Otx1
18424	2157	68.5457	31.7337	-1.11105	Down	0.0120188	Otx2
18507	7856	461.806	156.977	-1.55674	Down	4.69646e-05	Pax5
18514	6497	3093.18	1597.99	-0.952833	Down	2.63297e-06	Pbx1
18530	3937	709.956	429.836	-0.723944	Down	0.00266392	Pcdh8
18573	4453	540.814	268.482	-1.01031	Down	0.00396144	Pde1a
18750	8385	2173.82	1246.17	-0.802728	Down	0.000348448	Prkca
18752	3430	502.411	287.308	-0.80627	Down	0.00024562	Prkcg
18787	3024	29.9659	14.3605	-1.06122	Down	0.0272275	Serpine1
18824	1178	60.428	33.3598	-0.857107	Down	0.0469416	Plp2
18991	3013	353.631	225.266	-0.650612	Down	0.00533523	Pou3f1
18992	6272	842.805	471.461	-0.838061	Down	0.000103281	Pou3f2
19142	2607	105.913	54.7498	-0.951956	Down	0.00740385	Prss12
19220	4414	23.2499	10.9565	-1.08544	Down	0.0395919	Ptgfr
19225	4460	49.5709	24.6955	-1.00524	Down	0.0323704	Ptgs2
19250	10592	273.152	152.176	-0.843969	Down	0.0367839	Ptpn14
19277	6432	984.947	478.069	-1.04283	Down	0.000352116	Ptpro
19376	1893	479.265	300.005	-0.675834	Down	0.00578668	Rab34
20230	6986	1425.61	806.291	-0.822208	Down	7.23119e-06	Satb1
20269	10031	1000.27	554.765	-0.850435	Down	5.19942e-05	Scn3a
20271	8462	99.6754	52.0339	-0.937785	Down	0.00245826	Scn5a
20274	10015	348.031	227.176	-0.615403	Down	0.00251553	Scn9a
20305	1436	22.575	7.67758	-1.55601	Down	0.00524067	Ccl6
20375	1473	74.978	46.6409	-0.684871	Down	0.0353386	Spi1
20464	7355	12.0229	5.03571	-1.25552	Down	0.0267864	Sim1
20499	5950	261.974	119.73	-1.12964	Down	0.0105006	Slc12a7
20528	2822	113.433	57.8124	-0.972393	Down	0.010168	Slc2a4
20605	3869	555.709	296.666	-0.905489	Down	0.000395234	Sstr1
20618	757	1456.08	871.87	-0.739908	Down	0.00319553	Sncg
20669	2075	85.4077	47.1894	-0.855902	Down	0.0406277	Sox14
20679	8790	504.052	331.267	-0.605576	Down	0.00289432	Sox6
20708	1859	39.2305	17.3336	-1.17841	Down	0.0248376	Serpinb6b
20776	2739	557.771	310.92	-0.843127	Down	5.46485e-05	Tmie
20897	3077	50.4268	19.5615	-1.36617	Down	0.0082394	Stra6
21338	3764	630.895	257.532	-1.29265	Down	6.36003e-05	Tacr3
21349	4437	418.954	215.206	-0.961077	Down	0.000158537	Tal1
21743	1023	11.3805	3.81297	-1.57758	Down	0.00583613	Inmt
21814	6074	390.432	217.337	-0.84514	Down	0.0348211	Tgfbr3
21825	5865	122.782	54.3992	-1.17444	Down	0.00279375	Thbs1
21859	4681	3077.67	1990.29	-0.628855	Down	0.0163361	Timp3
22036	6791	197.048	110.557	-0.833758	Down	0.0027619	Traip
22066	3953	267.118	122.422	-1.12561	Down	5.53799e-05	Trpc4
22177	586	175.35	111.576	-0.652214	Down	0.0458067	Tyrobp
22178	2734	30.1691	16.4217	-0.877462	Down	0.0279527	Tyrp1
22228	1583	773.029	465.839	-0.73069	Down	0.00481509	Ucp2
22350	3070	264.159	157.099	-0.749734	Down	0.0418805	Ezr
22371	8834	575.383	339.732	-0.760124	Down	0.0267179	Vwf
22418	4154	396.939	242.622	-0.71021	Down	0.00300705	Wnt5a
22779	9457	114.789	70.6497	-0.700229	Down	0.0237912	Ikzf2
23829	1260	470.761	273.463	-0.783647	Down	0.000144962	C1ql1
23963	13834	1025.02	574.525	-0.835204	Down	2.30661e-05	Tenm1
27047	1751	27.9997	11.4243	-1.2933	Down	0.0238301	Omd
27056	2206	80.6054	47.2064	-0.771896	Down	0.0466417	Irf5
27220	836	85.1397	22.8435	-1.89805	Down	0.000565752	Cartpt
27273	3453	287.752	176.979	-0.701245	Down	0.0274658	Pdk4
27359	3496	55.9028	22.0317	-1.34334	Down	0.00765136	Sytl4
52150	4089	74.2804	43.7728	-0.762948	Down	0.0378222	Kcnk6
52331	1985	52.7138	19.8254	-1.41083	Down	0.00199965	Stbd1
53313	4594	341.577	192.682	-0.825988	Down	0.00286046	Atp2a3
53420	1865	1005.86	511.341	-0.976077	Down	0.000186064	Syt5
53626	3038	174.349	107.119	-0.702756	Down	0.024104	Insm1
54140	2671	43.0235	18.6506	-1.2059	Down	0.00449792	Avpr1a
54409	872	235.677	148.031	-0.670909	Down	0.00828679	Ramp2
54612	1900	423.149	261.561	-0.69402	Down	9.82854e-07	Sfrp5
56068	3109	62.273	34.4684	-0.853334	Down	0.01302	Ammecr1
56264	3616	269.739	158.893	-0.763506	Down	0.00220708	Cpxm1
56496	1763	458.186	261.23	-0.810611	Down	0.000704845	Tspan6
56543	7475	3221.16	1458.76	-1.14284	Down	0.00192162	Kcnd3
56644	2144	15.1157	6.88501	-1.13451	Down	0.0454124	Clec7a
57259	4095	603.176	370.072	-0.704775	Down	0.000370419	Tob2
58185	3785	29.9532	15.4532	-0.954801	Down	0.0291064	Rsad2
58226	8456	974.263	568.966	-0.775969	Down	6.25893e-05	Cacna1h
58237	946	761.562	449.02	-0.76218	Down	6.75496e-06	Nkain4
59091	4155	82.7972	42.951	-0.946892	Down	0.00765854	Jph2
63955	3298	783.371	507.706	-0.625703	Down	4.0356e-05	Cables1
64058	1901	185.781	80.7948	-1.20126	Down	0.0122245	Perp
64085	8848	3766.5	1944.16	-0.95408	Down	0.000125188	Clstn2
64706	7872	273.363	170.719	-0.679192	Down	0.00708946	Scube1
65255	3286	126.658	66.4397	-0.930821	Down	0.0113402	Asb4
66353	791	20.7189	10.1166	-1.03422	Down	0.0346764	Riiad1
66793	1128	60.6916	36.2716	-0.742657	Down	0.0141	Efcab1
66859	3563	174.136	88.5353	-0.975893	Down	0.0329024	Slc16a9
67017	3609	1290.75	695.966	-0.891123	Down	4.94583e-08	Fam210b
67052	2201	16.5623	8.00576	-1.04879	Down	0.0367897	Ndc80
67088	5453	158.385	99.8213	-0.666018	Down	0.00779652	Cand2
67295	8498	13019.7	6131.58	-1.08636	Down	1.49088e-06	Rab3c
67477	3249	70.5244	32.3279	-1.12534	Down	0.00156747	Abhd15
67533	5153	773.379	505.426	-0.613677	Down	0.00348705	Ppfibp1
67847	3612	144.202	90.178	-0.677246	Down	0.0226894	Sncaip
68303	2949	167.797	101.032	-0.731906	Down	0.00251968	Fam114a1
68709	4022	53.2217	19.1836	-1.47214	Down	0.00972698	Cilp2
68713	702	101.497	46.5973	-1.12311	Down	0.0373577	Ifitm1
68763	603	74.833	47.1657	-0.665937	Down	0.0118954	1110038B12Rik
68775	3472	34.744	16.1327	-1.10677	Down	0.0242012	Atp6v1c2
68888	793	86.4611	42.8928	-1.01132	Down	0.00390674	Gkn3
69338	4076	54.9557	31.3334	-0.810565	Down	0.0418134	1700003D09Rik
69352	4936	642.208	381.185	-0.75255	Down	0.0218158	Necab1
69574	1115	256.26	152.501	-0.748789	Down	0.0281733	Cmbl
69583	1676	37.5013	14.9047	-1.33118	Down	0.0200154	Tnfsf13
69772	1144	68.4737	40.6175	-0.753448	Down	0.0200517	Bdh2
69847	4148	135.92	66.1095	-1.03983	Down	0.020092	Wnk4
70458	1142	18.5293	9.05483	-1.03305	Down	0.0478619	2610318N02Rik
70546	2498	694.894	460.665	-0.593076	Down	0.00546011	Zdhhc2
70602	2311	97.3275	44.5361	-1.12787	Down	0.0133279	5730488B01Rik
70719	3724	195.184	119.207	-0.711364	Down	0.0247492	Hmha1
70846	5901	61.1851	23.5766	-1.37582	Down	0.00179794	Ttc6
71111	2690	20.9562	6.91099	-1.60041	Down	0.00371987	Gpr39
71206	4342	91.3254	56.4583	-0.693831	Down	0.020602	Katnal2
71373	2482	139.202	92.7674	-0.585495	Down	0.0346525	Prr16
71398	3835	6.10906	2.80898	-1.1209	Down	0.0499421	5430427O19Rik
71481	4372	112.392	67.0051	-0.746197	Down	0.0362371	Alpk1
71583	2159	9.68181	4.22407	-1.19664	Down	0.0332953	9130008F23Rik
71785	3177	228.097	138.572	-0.719005	Down	0.0142869	Pdgfd
71840	1532	37.4177	9.809	-1.93154	Down	5.92047e-05	Tekt4
71916	1768	76.5551	50.7532	-0.593	Down	0.0420107	Dus4l
71934	2299	119.04	61.2817	-0.957913	Down	0.0482867	Car13
72301	6166	1257.45	778.238	-0.692219	Down	3.99488e-05	1810041L15Rik
72361	2859	4.49266	1.79833	-1.32091	Down	0.0185869	Ces2g
73204	1143	110.432	73.463	-0.588076	Down	0.0253638	3110056K07Rik
73569	5744	62.4895	37.8056	-0.725014	Down	0.0478907	Vgll3
73656	1844	24.7708	11.3073	-1.13139	Down	0.0478614	Ms4a6c
74030	4712	686.633	446.365	-0.621315	Down	0.00542561	Rin2
74055	9955	933.13	601.986	-0.632349	Down	0.000189889	Plce1
74199	2729	257.445	129.399	-0.992442	Down	5.62906e-06	Vit
74249	3818	53.9986	32.467	-0.73395	Down	0.0365919	Lrrc2
74644	1734	53.7139	32.2666	-0.735256	Down	0.0272044	4930426D05Rik
75209	4252	2159.66	1089.79	-0.986758	Down	3.21194e-08	Sv2c
75429	618	30.1355	13.8968	-1.11671	Down	0.0121972	Fam183b
75462	1622	19.4548	9.84037	-0.983341	Down	0.0346936	1700001C19Rik
75564	940	109.075	68.1428	-0.678687	Down	0.018517	Rsph9
75723	8966	2060.02	1072.59	-0.941563	Down	2.0293e-07	Amotl1
75906	6158	1349.02	860.482	-0.648697	Down	1.52413e-05	Fam184a
76183	2757	938.735	603.881	-0.636453	Down	4.85135e-05	Celf6
77220	3993	174.864	102.019	-0.777395	Down	0.00230206	Tmem200a
78748	3497	41.7063	19.9811	-1.06163	Down	0.00463289	Rassf10
78896	888	40.6287	18.3123	-1.14969	Down	0.0428572	1500015O10Rik
80876	646	132.334	64.215	-1.0432	Down	0.023004	Ifitm2
80906	2315	190.318	93.5789	-1.02416	Down	0.00826724	Kcnip2
81879	9285	98.9945	28.0628	-1.81869	Down	0.000560763	Tfcp2l1
83691	3945	70.9967	33.7139	-1.07441	Down	0.0254576	Crispld1
93683	4919	636.908	411.555	-0.63	Down	2.17267e-05	Glce
93688	4087	1148.48	633.69	-0.85788	Down	6.15631e-07	Klhl1
93761	4686	562.467	331.366	-0.763343	Down	0.00153587	Smarca1
94109	14245	735.384	424.368	-0.793181	Down	6.7055e-05	Csmd1
94191	4179	658.933	409.139	-0.68754	Down	0.00132798	Adarb2
94249	3882	2128.59	1401.91	-0.602497	Down	0.000663215	Slc24a3
101502	1771	3.63967	1.6278	-1.16089	Down	0.0279099	Hsd3b7
103149	3042	15.7312	5.46308	-1.52584	Down	0.0039755	Upb1
109032	1921	31.2881	16.6204	-0.912654	Down	0.0481377	Sp110
109323	1652	13.3775	5.99896	-1.15703	Down	0.0428738	C1qtnf7
109700	3923	159.796	106.057	-0.591396	Down	0.029787	Itga1
110095	2821	171.958	100.825	-0.770196	Down	0.018529	Pygl
110789	1986	157.696	78.5076	-1.00624	Down	5.75444e-05	Adgrv1
110835	4985	280.873	148.199	-0.922381	Down	0.00658966	Chrna5
110891	4252	739.28	470.804	-0.650992	Down	0.00558323	Slc8a2
114142	6636	418.938	169.751	-1.30332	Down	1.515e-05	Foxp2
114479	3001	438.573	238.895	-0.876437	Down	0.00261605	Slc5a5
114889	3579	19.6541	9.25273	-1.08688	Down	0.0437596	Vsx1
140741	2993	24.3158	12.5535	-0.953798	Down	0.0490563	Gpr6
170638	4652	2698.78	1300.26	-1.05351	Down	5.07279e-06	Hpcal4
170743	3794	48.4265	23.7553	-1.02755	Down	0.0357264	Tlr7
170744	4217	7.59152	3.50741	-1.11398	Down	0.0451283	Tlr8
170758	1078	211.868	105.609	-1.00444	Down	0.0392455	Rac3
192187	7995	449.581	268.978	-0.741092	Down	0.0330835	Stab1
193034	3587	9.44158	3.84513	-1.296	Down	0.0230946	Trpv1
208164	1528	39.8057	16.4765	-1.27256	Down	0.0260659	Fam180a
208188	4433	109.417	36.8762	-1.56907	Down	0.00067289	Ghsr
209239	2652	97.6103	64.9206	-0.588356	Down	0.0193678	Gan
209378	7942	1233.57	814.551	-0.598763	Down	0.0436851	Itih5
209540	4142	67.5881	42.0753	-0.683795	Down	0.0489187	Rgag1
211135	2002	16.7118	7.87499	-1.08552	Down	0.0256914	D130040H23Rik
211550	2029	89.5502	56.4874	-0.664767	Down	0.0199736	Tifa
211623	484	8.31601	3.40203	-1.28949	Down	0.0228561	Plac9a
212108	475	86.9135	22.0899	-1.97619	Down	0.000332494	Rln3
213788	6411	349.214	168.403	-1.05219	Down	0.00054848	Chrm5
214292	2918	73.5126	47.8544	-0.619338	Down	0.0469056	Syna
214642	4898	124.041	58.9517	-1.07321	Down	0.0461181	Cped1
214804	5495	94.3724	60.7276	-0.636012	Down	0.0174321	Syde2
215821	8216	600.104	373.608	-0.683686	Down	3.17951e-06	Arfgef3
216350	1380	20.8714	8.66966	-1.26748	Down	0.0188785	Tspan8
216984	3529	20.9663	7.619	-1.4604	Down	0.0106673	Evi2b
217262	6945	374.035	208.585	-0.842542	Down	0.0468196	Abca9
217835	3754	75.4797	37.7149	-1.00096	Down	0.0252612	Rin3
218203	2983	397.568	221.297	-0.845219	Down	0.00272514	Mylip
218440	3948	2048.72	1330.29	-0.622978	Down	5.81024e-06	Ankrd34b
223227	3798	401.233	214.008	-0.906779	Down	0.000173864	Sox21
224024	3356	131.668	63.382	-1.05476	Down	0.0250053	Scarf2
224833	5032	73.5375	37.5558	-0.969445	Down	0.00309158	AI661453
225030	3356	12.4068	4.09184	-1.60031	Down	0.00456128	Kcng3
225642	905	181.071	51.1066	-1.82497	Down	6.88478e-05	Grp
226101	7094	144.695	74.6331	-0.955129	Down	0.0378937	Myof
226304	3692	81.8025	34.7104	-1.23678	Down	0.0108841	Npbwr1
226359	2070	1040.54	472.3	-1.13956	Down	0.0336559	C1ql2
226594	2646	182.974	103.999	-0.815062	Down	0.0477766	Rcsd1
226652	4509	86.3945	54.6825	-0.65986	Down	0.0398789	Arhgap30
226999	3493	170.936	69.03	-1.30816	Down	0.0219563	Slc9a2
227485	3920	428.463	279.914	-0.614186	Down	0.00821562	Cdh19
229214	1816	6.72205	2.55104	-1.39782	Down	0.0146161	Qrfpr
230576	2510	31.8944	15.5083	-1.04027	Down	0.0260309	Ttc22
230959	3067	741.417	426.305	-0.7984	Down	0.00442094	Ajap1
231287	6048	112.271	68.5419	-0.711931	Down	0.00649117	Atp10d
231633	2132	470.789	308.569	-0.609487	Down	0.0472759	Tmem119
232345	4687	299.182	155.814	-0.9412	Down	0.0380907	A2m
233038	1531	36.6315	14.8094	-1.30657	Down	0.00799853	Nccrp1
235281	4209	2065.13	1102.54	-0.9054	Down	6.67953e-05	Scn3b
235330	3630	191.12	124.992	-0.612644	Down	0.00988251	Ttc12
235379	4649	104.938	41.8426	-1.32649	Down	3.69131e-06	Gldn
235472	8764	70.3181	42.892	-0.713188	Down	0.0370676	Prtg
235604	3031	895.981	522.76	-0.777319	Down	0.00393501	Camkv
237387	4311	200.858	118.031	-0.767015	Down	0.00388404	Lrrc3
237847	3308	246.475	128.808	-0.936222	Down	0.000240946	Rtn4rl1
238076	2962	526.21	257.191	-1.0328	Down	0.000297176	Kcns3
238266	3415	462.357	303.59	-0.606882	Down	0.00168976	Syt16
238988	5930	1806.21	1041.53	-0.794259	Down	1.08407e-07	Erc2
240055	6195	114.524	56.4992	-1.01935	Down	0.00128455	Neurl1b
240327	2648	14.8082	5.89579	-1.32864	Down	0.0174114	Gm4951
240725	4901	341.413	160.644	-1.08765	Down	0.0010368	Sulf1
240888	7284	579.75	351.62	-0.721413	Down	1.43679e-05	Gpr161
241062	10579	1023.94	679.954	-0.590627	Down	3.23303e-05	Pgap1
241118	2650	452.933	290.303	-0.64174	Down	0.0323857	Asic4
241134	7769	393.515	210.923	-0.899699	Down	1.93735e-06	Nyap2
241230	3166	67.7264	39.7231	-0.769739	Down	0.0135825	St8sia6
241327	2409	60.1973	27.864	-1.11129	Down	0.0465728	Olfml2a
241431	11955	5.50372	1.84827	-1.57423	Down	0.00475402	Xirp2
241489	8600	130.262	82.9687	-0.650778	Down	0.0275979	Pde11a
242259	6965	220.187	123.808	-0.830622	Down	0.000170508	Slc44a5
242377	5129	265.148	155.103	-0.773573	Down	0.00797324	Pm20d2
242523	4073	28.963	14.7199	-0.976439	Down	0.0499207	Dmrta1
242620	4036	87.076	26.3973	-1.72189	Down	0.000848148	Dmrta2
243197	2508	46.896	27.4088	-0.774824	Down	0.0294887	Mfsd7a
243312	4391	957.985	596.981	-0.682319	Down	0.00232763	Elfn1
243547	5479	2031.54	1299.64	-0.644459	Down	0.0048915	Grip2
243634	3949	64.9578	21.1171	-1.62109	Down	0.000183639	Ano2
243659	3378	28.7434	14.2743	-1.00982	Down	0.0386385	Styk1
244152	2510	40.7636	14.7913	-1.46254	Down	0.00928936	Tsku
244416	4229	98.667	44.8502	-1.13745	Down	0.0395533	Ppp1r3b
244810	4308	1456.58	955.708	-0.607948	Down	0.00643275	AW551984
245386	3392	2172.37	1244.66	-0.80351	Down	0.000722449	Tmem255a
245446	7230	614.406	389.761	-0.656602	Down	0.00332863	Slitrk4
245555	11516	445.02	282.55	-0.655365	Down	6.67729e-06	C77370
245671	6563	149.022	88.5654	-0.750708	Down	0.0012673	Klf8
245684	12154	1030.14	648.689	-0.66724	Down	5.07467e-05	Cnksr2
246728	3873	47.1505	21.5281	-1.13105	Down	0.0324624	Oas2
268297	4745	168.262	83.1051	-1.0177	Down	0.000400612	Scml4
268345	5562	1804.94	967.791	-0.899182	Down	2.8572e-06	Kcnc2
268902	6673	1078.69	673.947	-0.678576	Down	3.11497e-05	Robo2
269019	3765	185.498	117.242	-0.661912	Down	0.0465439	Stk32a
269132	4265	309.77	157.217	-0.978443	Down	4.10497e-05	Colgalt2
269295	1634	33.1212	10.2445	-1.69291	Down	0.00027471	Rtn4rl2
269513	3632	31.2169	15.8958	-0.973682	Down	0.0183524	Nkain3
269637	3366	388.61	186.633	-1.05812	Down	0.0433107	Cnpy1
269959	7285	135.462	63.9851	-1.08208	Down	0.0444766	Adamtsl3
269999	1996	97.447	58.6829	-0.731678	Down	0.0356002	Orai3
317755	1284	49.2865	25.7716	-0.935409	Down	0.022516	Zar1
319622	6891	230.837	139.935	-0.722116	Down	0.00911559	Itpripl2
319625	2245	73.7237	45.2429	-0.704439	Down	0.029658	Galm
319899	7179	1128.74	722.086	-0.644472	Down	0.00452839	Dock6
320051	9601	101.599	43.4559	-1.22526	Down	0.00385682	Exph5
320435	2888	81.0765	53.0516	-0.611887	Down	0.0219007	Rinl
328949	7846	425.999	211.418	-1.01076	Down	3.20183e-05	Mcc
329078	5023	30.524	10.2498	-1.57435	Down	0.00484083	Emx2os
329628	16109	362.876	234.943	-0.627168	Down	0.0160381	Fat4
329641	3332	328.561	202.694	-0.696862	Down	0.000519624	Sertm1
329739	5702	961.881	578.635	-0.733205	Down	2.69458e-05	Fam102b
329872	7124	68.7051	41.2061	-0.737557	Down	0.0449768	Frem1
329941	4331	69.3051	28.6116	-1.27636	Down	0.0215656	Col8a2
330164	1838	28.6661	12.6167	-1.18401	Down	0.0083287	C130026L21Rik
330222	8513	301.255	175.795	-0.777088	Down	0.00018285	Sdk1
330695	1242	1215.94	549.453	-1.146	Down	0.0164635	Ctxn1
332175	6425	161.34	97.0926	-0.732673	Down	0.00632967	Zdhhc23
333182	674	59.0137	30.2511	-0.96406	Down	0.0230332	Cox6b2
380921	14724	524.148	326.499	-0.682896	Down	0.00075	Dgkh
381270	4217	550.021	325.178	-0.758257	Down	4.11633e-06	2020-03-04
381310	6557	755.596	453.582	-0.736252	Down	0.0110939	6330403A02Rik
394432	3294	19.2944	9.39688	-1.03793	Down	0.046041	Ugt1a7c
403395	2930	3.10918	1.47415	-1.07665	Down	0.0382758	Clec3a
414101	3595	71.0729	45.2052	-0.652811	Down	0.0275784	E130317F20Rik
434130	2058	53.5696	28.014	-0.935268	Down	0.0237662	Ccdc8
448987	4639	73.7212	39.8308	-0.888194	Down	0.0337421	Fbxl7
504193	4600	219.127	121.219	-0.854158	Down	0.0105902	Npcd
544963	5771	101.774	53.7607	-0.920744	Down	0.0142465	Iqgap2
545140	2083	6.37	2.87262	-1.14893	Down	0.0444869	Olfr288
545207	4978	31.9765	14.0924	-1.1821	Down	0.0119882	E130008D07Rik
627872	2408	32.3839	16.3888	-0.982565	Down	0.0424563	Dnah7a
665574	3833	98.2851	63.2777	-0.635276	Down	0.0402435	Gm7694
666794	3224	110.617	58.086	-0.929314	Down	0.00220953	Rbm24
768252	3732	42.4999	19.2897	-1.13963	Down	0.0302075	Foxl2os
100039139	2165	35.4157	20.2308	-0.807838	Down	0.0496506	Ccdc152
100040736	2876	12.4463	5.22567	-1.25202	Down	0.0287014	Foxd2os
100042757	416	6.61961	2.9924	-1.14544	Down	0.0450154	Gm4013
100043057	1538	27.6944	10.5611	-1.39083	Down	0.00665011	Tmem207
100043636	1408	7.05152	3.08079	-1.19463	Down	0.0345213	AI662270
100415915	1852	13.6076	6.60095	-1.04366	Down	0.0448917	A530072M11Rik
100503337	726	20.2266	10.561	-0.937509	Down	0.0485349	Gm9895
100503676	1174	5.75578	2.46395	-1.22404	Down	0.0294299	Gm38426
100504399	4180	943.325	384.683	-1.29409	Down	4.70529e-07	C130021I20Rik
100504518	5553	7.14167	3.26334	-1.12991	Down	0.0344689	3425401B19Rik
11298	1772	10.9303	24.1859	1.14583	Up	0.0168302	Aanat
11539	5513	2762.46	4250.4	0.621645	Up	0.0108279	Adora1
11551	4106	603.542	1020.19	0.757311	Up	0.00192671	Adra2a
11733	7502	3756.31	6169.32	0.715795	Up	0.00226314	Ank1
11744	2436	222.333	398.543	0.842015	Up	0.0110423	Anxa11
11749	2656	2042.3	3322.05	0.701876	Up	0.00154889	Anxa6
11768	1732	7.9335	17.1323	1.11069	Up	0.0389623	Ap1m2
11922	2154	72.3486	147.052	1.02329	Up	0.0293331	Neurod6
12095	833	3.54826	9.62658	1.43991	Up	0.0115197	Bglap3
12180	3340	149.965	227.887	0.603691	Up	0.0123819	Smyd1
12354	3143	148.663	258.367	0.797371	Up	0.00592606	Car7
12447	2022	174.564	282.845	0.696251	Up	0.0011122	Ccne1
12522	2140	571.507	953.754	0.738846	Up	0.00244415	Cd83
12671	3982	272.387	420.542	0.626592	Up	0.00541693	Chrm3
12950	5199	265.368	518.823	0.967246	Up	0.000780613	Hapln1
13134	5377	170.931	274.671	0.684292	Up	0.0265571	Dach1
13384	2860	388.125	735.676	0.92255	Up	0.00436487	Mpp3
13406	3034	87.4598	193.822	1.14804	Up	6.4171e-05	Dmp1
13492	3015	21.4965	41.7117	0.956351	Up	0.0324282	Drd5
13823	4590	6122.05	9249.4	0.595346	Up	0.000631066	Epb41l3
13845	4200	276.251	459.522	0.734155	Up	0.00470882	Ephb3
14025	2700	170.917	283.878	0.731971	Up	0.0280404	Bcl11a
14160	4711	173.119	268.067	0.63083	Up	0.00263795	Lgr5
14311	1702	2.63554	6.21975	1.23876	Up	0.0237938	Cidec
14314	3609	1049.95	1988.34	0.921251	Up	0.0193182	Fstl1
14472	2126	11.1365	23.4494	1.07426	Up	0.0482424	Gbx2
14617	2851	227.515	364.72	0.680824	Up	0.00535701	Gjd2
14652	1480	23.9892	56.2438	1.22931	Up	0.0304589	Glp1r
14660	4962	5058.74	8176.67	0.692734	Up	0.0462723	Gls
14729	2215	18.1369	33.0378	0.865191	Up	0.048806	Gp5
14786	2478	37.8221	91.9296	1.2813	Up	0.00880791	Grb7
14805	3684	247.293	373.677	0.595569	Up	0.013874	Grik1
14823	3936	187.52	414.513	1.14438	Up	0.00524459	Grm8
15165	7911	515.844	814.407	0.658814	Up	0.00784213	Hcn1
15221	2373	29.0721	75.8254	1.38305	Up	0.00720184	Foxd3
15394	2474	8.65394	22.0775	1.35115	Up	0.00497796	Hoxa1
15399	1775	21.3696	56.9194	1.41336	Up	0.00837078	Hoxa2
15401	1528	18.0258	53.51	1.56975	Up	0.00595562	Hoxa4
15424	2730	13.3705	31.3831	1.23094	Up	0.029943	Hoxc5
15436	2560	8.45757	26.1404	1.62797	Up	0.00434086	Hoxd4
15465	3743	185.488	297.76	0.682821	Up	0.00437659	Hrh1
15483	1360	275.492	431.549	0.647513	Up	0.00714328	Hsd11b1
15490	4595	592.78	954.552	0.687328	Up	0.0173918	Hsd17b7
15558	2971	77.5774	126.27	0.702809	Up	0.0301533	Htr2a
15896	1308	42.521	64.5151	0.601462	Up	0.0338071	Icam2
15939	3272	288.097	434.439	0.592599	Up	0.0243888	Ier5
16323	5016	63.4243	117.631	0.891164	Up	0.00124508	Inhba
16408	5221	21.4428	44.9957	1.06929	Up	0.0432639	Itgal
16485	8970	4089.93	6986.15	0.772422	Up	0.00163644	Kcna1
16490	11594	6071.78	9211.32	0.601289	Up	0.00141615	Kcna2
16504	5411	4222.65	7828.98	0.890673	Up	0.0277248	Kcnc3
16535	11285	142.38	229.552	0.689074	Up	0.0236072	Kcnq1
16538	2753	64.9361	143.994	1.14892	Up	0.0038136	Kcns1
16814	864	1.71904	4.93883	1.52256	Up	0.006119	Lbx1
16885	3342	2649.74	4423.62	0.739378	Up	0.000601418	Limk1
17068	694	2.50196	5.96218	1.25278	Up	0.0226603	Ly6d
17268	3509	195.216	386.319	0.984716	Up	0.00015014	Meis1
17395	3368	33.0406	57.7657	0.805973	Up	0.0260091	Mmp9
17687	5123	27.025	70.9468	1.39244	Up	0.00261158	Msh5
17831	7368	4.15361	8.86897	1.0944	Up	0.0468981	Muc2
17879	6058	3.00457	6.71031	1.15922	Up	0.0424637	Myh1
18040	3244	11015.7	18084.2	0.715174	Up	0.0465624	Nefm
18159	1042	48.7446	118.851	1.28584	Up	0.000883678	Nppc
18232	2579	6.35554	21.8224	1.77972	Up	0.000443135	Nxph2
18292	1347	18.0175	40.819	1.17984	Up	0.0348388	Sebox
18440	3556	170.939	324.873	0.926393	Up	0.00200132	P2rx6
18479	3136	4820.02	8201.37	0.766824	Up	0.00084578	Pak1
18504	3279	54.711	124.992	1.19193	Up	0.006442	Pax2
18508	3775	124.096	215.155	0.793918	Up	0.0223596	Pax6
18559	2844	46.9275	73.3432	0.64423	Up	0.0438802	Pctp
18768	5394	98.5403	204.847	1.05576	Up	0.00313346	Pkib
19417	4143	5325.04	8595.3	0.690756	Up	0.000396047	Rasgrf1
19736	2952	1250.9	2269.28	0.859271	Up	0.0426876	Rgs4
20266	1568	4389.03	7358.44	0.745497	Up	0.00159252	Scn1b
20346	6605	94.7023	231.142	1.28731	Up	1.29249e-06	Sema3a
20349	6877	430.229	908.72	1.07873	Up	0.0241082	Sema3e
20377	4389	240.431	444.379	0.886166	Up	0.00144552	Sfrp1
20389	832	2.75205	6.06181	1.13924	Up	0.0441338	Sftpc
20429	2498	63.9539	112.737	0.817852	Up	0.0368402	Shox2
20614	2135	26330.7	41988	0.673232	Up	0.00203601	Snap25
20741	10417	3140.11	4828.06	0.620628	Up	0.0160342	Sptb
20745	4664	2227.47	3439.6	0.626838	Up	0.00214112	Spock1
20965	3790	3743.04	5642.9	0.592229	Up	0.000482287	Syn2
21835	1124	242.636	393.536	0.697701	Up	0.00952773	Thrsp
22317	2773	11965.7	21009.3	0.812127	Up	0.0143428	Vamp1
22415	3115	151.913	270.464	0.832194	Up	0.0386488	Wnt3
22793	2705	812.339	1228.94	0.597262	Up	0.0131118	Zyx
23850	8718	30.248	92.5403	1.61324	Up	0.00164591	Pappa2
23853	2294	60.3759	112.304	0.89537	Up	0.00148313	Def6
23937	2703	173.057	479.96	1.47166	Up	0.00610935	Mab21l2
23957	1282	4.43634	15.447	1.79988	Up	0.00163906	Nr0b2
24001	3271	209.34	396.297	0.920733	Up	0.0140365	Tiam2
27279	980	183.14	277.934	0.601793	Up	0.0256856	Tnfrsf12a
27984	2381	3423.91	5907.88	0.786998	Up	0.0232411	Efhd2
28105	4555	381.94	590.147	0.627726	Up	0.000293137	Trim36
29810	2607	286.154	531.404	0.893016	Up	0.00544432	Bag3
29867	1630	1142.4	1968.49	0.78502	Up	0.0434292	Cabp1
30060	4133	4.99215	10.8321	1.11757	Up	0.0464643	Mfi2
30928	3846	959.534	1517.87	0.661647	Up	0.000413847	Zbtb18
50754	3825	960.449	1644.17	0.775579	Up	0.000688754	Fbxw7
50769	17138	2530.19	3827.15	0.597025	Up	0.00111864	Atp8a2
50795	1414	146.173	435.826	1.57607	Up	1.80505e-05	Sh3bgr
52575	3463	182.624	296.076	0.697088	Up	0.00946211	Trmt10c
52897	3459	1460.97	2630.61	0.848467	Up	0.00301887	Rbfox3
53857	1479	102.734	212.962	1.05168	Up	0.00338432	Tuba8
54200	1154	28.941	59.4182	1.03779	Up	0.0173602	Sult2b1
54524	4504	282.484	454.313	0.685517	Up	0.00362553	Syt6
55984	3466	1568.7	2498.8	0.671664	Up	0.000870387	Camkk1
56177	1866	3632.16	5455.38	0.58685	Up	0.00423669	Olfm1
56546	2470	2.37732	5.32113	1.1624	Up	0.0416443	Sec1
56695	2430	3954.6	6232.13	0.656196	Up	0.00120223	Pnkd
56739	2055	149.68	245.006	0.710931	Up	0.00524304	Rec8
57746	4913	23.8816	48.3246	1.01686	Up	0.00758384	Piwil2
57783	2923	435.566	668.141	0.617263	Up	0.000204517	Tnip1
57816	942	164.718	251.952	0.613151	Up	0.0473526	Tesc
59093	2432	549.656	855.767	0.63869	Up	0.0042661	Pcbp3
60367	4833	59.7334	115.834	0.955447	Up	0.00608678	Il1rapl2
64177	5513	42.7823	74.3223	0.796782	Up	0.0445896	Trpv6
64580	3489	197.203	394.843	1.0016	Up	0.00998978	Ndst4
66183	1767	93.7776	194.828	1.05488	Up	0.00210225	Sptssb
66222	1931	536.763	826.562	0.622837	Up	2.23799e-10	Serpinb1a
66255	1317	33.4437	55.1653	0.722027	Up	0.0192557	Hsbp1l1
66425	1575	2081.27	3160.76	0.602804	Up	0.00536229	Pcp4l1
66540	3348	214.551	387.267	0.852004	Up	0.000223039	Fam107b
66860	7899	882.381	1570.26	0.831529	Up	0.00366251	Tanc1
67178	2859	1898.71	4089.02	1.10674	Up	0.0169476	Zmat5
68027	1696	236.405	480.862	1.02436	Up	0.00216786	Tmem178
68178	6809	818.582	1317.07	0.686132	Up	3.12129e-08	Cgnl1
68323	1304	90.021	188.177	1.06376	Up	1.41488e-05	Nudt22
68404	1622	1068.32	1697.77	0.668297	Up	0.0138868	Nrn1
68527	873	76.7272	185.533	1.27386	Up	0.0111462	Ucma
68588	1164	203.076	330.878	0.704278	Up	0.0205261	Cthrc1
69017	2510	1296.25	1964.54	0.599849	Up	0.0002707	Prrt2
69480	4793	1230.54	1888.59	0.618021	Up	0.00387996	Ttc9
69952	3243	403.586	708.723	0.812344	Up	0.00397732	Tunar
70127	8222	316.754	643.598	1.0228	Up	0.00291931	Dpf3
70717	2888	221.169	516.382	1.22329	Up	0.00144922	Medag
70835	1246	4.23148	10.6754	1.33505	Up	0.0196183	Prss22
71146	2830	876.626	1463.96	0.739845	Up	0.00114053	Golga7b
71183	1523	1.20582	2.48525	1.04338	Up	0.0437885	Clec12b
71889	4141	262.704	436.307	0.731904	Up	0.0202966	Epn3
72281	2767	3.546	9.22154	1.37882	Up	0.0157873	Sh2d4a
72393	4662	9162.44	13840.8	0.595123	Up	0.00156451	Faim2
72832	2616	931.306	1903.82	1.03157	Up	0.0314768	Crtac1
73032	1032	296.923	472.577	0.670461	Up	0.0102417	Ttc9b
73303	4818	42.1835	69.9535	0.729717	Up	0.0298446	Bcas1os2
75394	5182	36.9315	82.8338	1.16537	Up	0.000884802	0610040F04Rik
76161	1978	707.322	1759.42	1.31466	Up	0.0180173	Lamp5
76265	1972	177.96	288.371	0.696372	Up	0.0146674	Tsen54
76376	10639	7704.18	12042.5	0.644417	Up	0.00804286	Slc24a2
76652	1892	22.3808	45.4195	1.02105	Up	0.00605351	Actrt3
76668	1711	9.46051	18.4125	0.960698	Up	0.0437804	Mdh1b
76740	5271	2853.14	4992.46	0.807201	Up	0.0373985	Efr3a
77976	5032	797.747	1262.95	0.662796	Up	0.00304952	Nuak1
78088	3900	176.593	383.905	1.12032	Up	0.0307014	Sowahb
79196	3878	932.632	1747.12	0.905598	Up	0.001408	Osbpl5
79201	3308	42.7077	89.0175	1.05959	Up	0.0267468	Tnfrsf23
79456	3922	59.0074	96.4248	0.708509	Up	0.010657	Recql4
89867	4364	26.0726	65.6776	1.33286	Up	0.0116301	Sec16b
94253	9008	812.323	1307.47	0.686648	Up	0.00213191	Hecw1
97998	7845	544.289	948.252	0.800898	Up	0.00887648	Deptor
98170	3749	1846.53	3041.98	0.7202	Up	0.00109753	Tmem132a
98970	4764	107.834	219.882	1.02791	Up	0.00605597	Fibcd1
99031	8360	1203.98	1905.83	0.662609	Up	0.000436778	Osbpl6
103889	1631	22.3039	61.2703	1.45789	Up	0.0108038	Hoxb2
104079	2093	302.792	528.839	0.804499	Up	0.0150986	Nxph3
104445	2542	728.795	1104.29	0.599532	Up	0.000407583	Cdc42ep1
105844	4806	417.041	656.567	0.654754	Up	0.00264073	Card10
106707	1807	535.805	855.501	0.675062	Up	0.000396228	Rpusd1
106795	1650	37.4229	77.3218	1.04696	Up	0.00338643	Tcf19
108068	3595	172.878	378.678	1.13122	Up	0.0015945	Grm2
108114	1784	13.6741	26.5309	0.956228	Up	0.0442821	Slc22a7
108760	4334	2272.84	3866.54	0.766549	Up	0.0020681	Galnt16
109050	4649	187.311	300.027	0.679657	Up	7.66064e-05	Fam212b
110197	5816	605.779	1008	0.734635	Up	0.00029421	Dgkg
110886	3046	351.484	654.513	0.896962	Up	0.000211426	Gabra5
118454	2204	1426.87	2143.59	0.587169	Up	1.19845e-06	Gjc2
170935	3495	52.3262	91.5986	0.807792	Up	0.0181447	Grid2ip
171382	4610	31.6698	72.708	1.19901	Up	0.00105686	Trpm8
192650	699	309.965	649.187	1.06653	Up	0.0353417	Cabp7
195646	2270	93.1001	187.588	1.01071	Up	0.00401163	Hs3st2
207215	2518	7.34482	17.797	1.27683	Up	0.0165225	Fbxo40
207227	11652	1029.6	1894.39	0.879643	Up	0.00110941	Stxbp5l
208898	8562	1645.79	3343.54	1.0226	Up	0.0301679	Unc13c
211134	5363	194.055	457.496	1.23729	Up	0.0017864	Lzts1
211232	2778	977.626	2146.82	1.13484	Up	0.0453561	Cpne9
212998	2192	8.93224	21.757	1.28438	Up	0.0194922	BC016579
213121	3625	373.551	645.352	0.788783	Up	0.0016134	Ankrd35
213603	2589	25.2719	66.4751	1.39528	Up	0.0133223	Slc44a3
213945	4230	25.4548	49.6481	0.9638	Up	0.0485091	Col28a1
214523	2267	2.34253	5.0577	1.11042	Up	0.0463916	Tmprss4
216725	5421	667.652	1228.95	0.880258	Up	0.0341393	Adamts2
217154	3049	1137.42	1743.56	0.616277	Up	0.0214779	Stac2
217216	2543	10.8172	22.2655	1.04148	Up	0.038948	BC030867
217325	3557	40.0469	81.1988	1.01977	Up	0.0459505	Llgl2
226098	4715	170.723	265.296	0.635941	Up	0.0395831	Hectd2
226610	4682	276.789	453.334	0.711785	Up	0.00687056	Fam78b
226841	3929	90.2014	150.531	0.738839	Up	0.0181289	Vash2
226922	7077	174.331	293.368	0.750883	Up	0.0050552	Kcnq5
227580	3163	406.306	660.427	0.700834	Up	0.000635017	C1ql3
228432	6026	257.662	677.882	1.39556	Up	1.16577e-05	Ano3
229474	5938	289.094	436.094	0.593101	Up	0.0019243	Fhdc1
229949	3103	464.404	732.275	0.657005	Up	2.7449e-05	Ak5
230779	1892	31.7109	72.5247	1.19349	Up	0.0318833	Serinc2
231605	2891	679.14	1144.63	0.753106	Up	0.00658032	Galnt9
233020	2415	169.519	318.077	0.907927	Up	0.0123469	Hipk4
234695	1850	1145.71	1775.59	0.632055	Up	0.00354607	Rltpr
235599	2595	128.013	192.595	0.58928	Up	0.0227348	6430571L13Rik
235674	1780	30.4782	71.5367	1.2309	Up	0.0131035	Acaa1b
238333	2028	12.652	28.7724	1.18532	Up	0.00882425	Samd15
239552	2968	166.296	251.391	0.596182	Up	0.0244224	Apol8
239556	9897	1006.52	1570.55	0.641888	Up	0.00379643	Cacna1i
239796	3080	352.569	682.528	0.952982	Up	0.003038	Mb21d2
240672	1155	21.1074	50.8017	1.26713	Up	0.0136551	Dusp5
241201	6876	340.835	563.795	0.726095	Up	0.0116955	Cdh7
241494	3229	303.739	613.314	1.01379	Up	0.0476849	Zfp385b
241514	4196	137.935	214.828	0.639195	Up	0.0191485	Zfp804a
242642	1602	16.3945	32.391	0.982384	Up	0.0219645	Hpdl
243931	5458	127.119	216.985	0.771421	Up	0.00853343	Tshz3
244668	6823	1396.76	2494.61	0.836727	Up	0.000527777	Sipa1l2
244958	2093	574.41	1157.47	1.01082	Up	0.0229583	Mrap2
246317	3531	272.41	506.942	0.896041	Up	0.00202303	Neto1
268567	3913	1147.8	1981.46	0.787695	Up	0.00380319	Tmem229b
268859	4021	1117.75	2127.13	0.928311	Up	0.00118391	Rbfox1
269615	6299	365.631	573.131	0.648476	Up	0.0303418	Plch2
269642	6529	8202.5	13795.3	0.750046	Up	0.000625741	Nat8l
270109	6199	954.586	1455.4	0.608471	Up	0.00655241	Pcnx2
319224	3869	8.81806	18.2604	1.05019	Up	0.0368775	6330410L21Rik
319415	3034	168.167	259.88	0.62795	Up	0.0351328	Hs3st5
319776	3335	11.3283	24.4362	1.10909	Up	0.0422012	Tmem72
320158	4206	547.884	1005.26	0.875628	Up	0.00614007	Zmat4
320292	3232	530.832	887.278	0.74113	Up	0.0148222	Rasgef1b
320485	1708	53.5896	92.5399	0.788121	Up	0.027247	B230312C02Rik
320705	2312	3209.71	5030.69	0.648312	Up	0.000824537	Bend6
328232	6654	1144.37	1921.49	0.747678	Up	0.00699068	Gfod1
328287	5619	188.372	318.265	0.756643	Up	0.0326986	Gm20554
329274	4160	230.6	407.025	0.819725	Up	0.0277055	Fam163a
330483	5285	80.477	125.51	0.64116	Up	0.0286369	Ceacam16
330863	8832	390.464	646.82	0.728175	Up	0.00169793	Trim67
330941	5705	1234.48	1961.32	0.667917	Up	0.000634653	AI593442
332221	2405	2.6957	7.49025	1.47435	Up	0.0086326	Zscan10
333605	8267	608.861	924.011	0.601798	Up	0.00947568	Frmpd4
353236	5296	84.0707	165.125	0.973886	Up	0.00301921	Pcdhac1
380684	4020	7726.87	13253.5	0.778422	Up	0.0298136	Nefh
380698	24005	37.0484	74.2767	1.0035	Up	0.035059	Obscn
381269	2493	161.577	279.617	0.791229	Up	0.00801818	Mreg
381792	794	10.6511	22.019	1.04775	Up	0.0241778	2310040G24Rik
381884	2333	29.0345	51.9718	0.839962	Up	0.011716	Slc6a16
381925	1310	142.015	287.131	1.01566	Up	0.00628776	Plpp4
384619	1500	9.64389	23.0523	1.25722	Up	0.019012	Ccdc155
386454	1446	13.5357	33.7086	1.31635	Up	0.00857416	Rnf39
387285	4935	161.634	296.989	0.877674	Up	0.00648841	Hcrtr2
433374	2635	26.9578	65.7773	1.28689	Up	0.00184562	Gm20743
433485	2220	397.041	596.796	0.587951	Up	0.00187937	Syndig1
433809	3719	181.188	289.445	0.675804	Up	0.0290916	Rnf207
442846	1808	3.19149	7.21947	1.17766	Up	0.0395881	A530050N04Rik
545474	3395	348.405	548.347	0.654323	Up	0.0235301	Scrt2
545622	6415	274.071	468.557	0.773675	Up	0.0015065	Ptpn3
545652	1556	13.5446	27.8601	1.04048	Up	0.0380319	Gm13275
546611	3982	271.88	488.243	0.844628	Up	0.00144886	Klhl33
620292	12060	190.15	298.099	0.648657	Up	0.0156817	Cntnap5c
628779	2894	584.769	1183.65	1.0173	Up	0.000722102	Hs3st4
668940	4724	189.461	312.781	0.723254	Up	0.0180443	Myh7b
100041655	7689	173.141	268.457	0.632749	Up	0.000103967	Gm10863
100042194	2050	38.0877	93.6585	1.29808	Up	0.00176667	Gm13446
100125931	3781	1.71364	5.62769	1.71548	Up	0.00236071	Phtf1os
100502829	4823	109.296	206.334	0.916737	Up	0.0162835	Gm9899
100503019	1498	9.64691	19.3701	1.00569	Up	0.0488486	Gm16551
100503386	3037	117.543	217.991	0.89108	Up	0.0021157	Tpbgl
100503393	3333	55.375	100.733	0.863233	Up	0.00275129	Gm14827
100504263	5022	270.901	473.138	0.804497	Up	0.0408587	2210418O10Rik
100504467	1530	39.784	63.1931	0.667579	Up	0.0319313	Gm16596
101488212	3964	11.7613	26.1456	1.15252	Up	0.0423962	Gm21975
105180375	1251	14.3193	28.6284	0.99949	Up	0.0430202	Tmem265
105242657	1567	9.05558	35.9324	1.98841	Up	0.000198561	Hoxaas2

## Sheet: 202
Gene ID	CUMS-susceptible/Control Up/Down-Regulation	Companion-susceptible/Control Up/Down-Regulation	Symbol
76633	Down	Down	1700112E06Rik
78449	Down	Down	2700046A07Rik
70593	UP	Up	5730457N03Rik
102637797	Down	Down	A330015K06Rik
26357	Down	Down	Abcg2
11595	UP	Up	Acan
23792	UP	Up	Adam23
11504	UP	Up	Adamts1
216991	Down	Down	Adap2
68465	Down	Down	Adipor2
11550	UP	Up	Adra1d
383619	Down	Down	Aim2
11668	Down	Down	Aldh1a1
26358	Down	Down	Aldh1a7
11727	Down	Down	Ang
654812	Down	Down	Angptl7
244859	Down	Down	Ankk1
11745	Down	Down	Anxa3
11838	UP	Up	Arc
11856	Down	Down	Arhgap6
71371	Down	Down	Arid5b
80981	Down	Down	Arl4d
70807	Down	Down	Arrdc2
12159	Down	Down	Bmp4
12160	Down	Down	Bmp5
242509	Down	Down	Bnc2
239126	Down	Down	C1qtnf9
329387	Down	Down	C230014O12Rik
320405	Down	Down	Cadps2
12307	Down	Down	Calb1
227541	UP	Up	Camk1d
72605	UP	Up	Car10
56838	Down	Down	Ccl28
93671	Down	Down	Cd163
12575	Down	Down	Cdkn1a
243764	UP	Up	Chrm2
110834	Down	Down	Chrna3
11440	Down	Down	Chrna6
108043	Down	Down	Chrnb3
12737	Down	Down	Cldn1
68119	Down	Down	Cmtm3
71355	Down	Down	Col24a1
77018	Down	Down	Col25a1
235415	Down	Down	Cplx3
102278	Down	Down	Cpne7
231991	UP	Up	Creb5
12918	UP	Up	Crh
12960	Down	Down	Crybb1
12971	Down	Down	Crym
629147	Down	Down	Ctxn3
106648	Down	Down	Cyp4f15
13195	Down	Down	Ddc
74747	Down	Down	Ddit4
320038	Down	Down	Dlx6os1
13489	Down	Down	Drd2
626058	Down	Down	E330020D12Rik
13599	UP	Up	Ecel1
68519	UP	Up	Eml1
23943	UP	Up	Esyt1
71760	Down	Down	Etnppl
14028	UP	Up	Evx1
14029	UP	Up	Evx2
74145	Down	Down	F13a1
320046	UP	Up	F730043M19Rik
12140	UP	Up	Fabp7
268709	Down	Down	Fam107a
73873	Down	Down	Fam161a
219148	Down	Down	Fam167a
71878	Down	Down	Fam83d
14173	Down	Down	Fgf2
80857	Down	Down	Fgf20
14181	Down	Down	Fgfbp1
116701	UP	Up	Fgfrl1
14229	Down	Down	Fkbp5
55990	Down	Down	Fmo2
15375	Down	Down	Foxa1
57265	Down	Down	Fzd2
14369	Down	Down	Fzd7
23882	Down	Down	Gadd45g
78754	Down	Down	Galnt15
634650	UP	Up	Gbp11
14632	Down	Down	Gli1
100038713	UP	Up	Gm10432
668208	UP	Up	Gm13288
100039239	UP	Up	Gm2115
633640	Down	Down	Gm7120
66614	Down	Down	Gpatch4
233919	Down	Down	Gpr26
268527	Down	Down	Greb1
268934	UP	Up	Grm4
14917	Down	Down	Gucy2c
330790	UP	Up	Hapln4
15208	Down	Down	Hes5
53417	Down	Down	Hif3a
15433	UP	Up	Hoxd13
15898	Down	Down	Icam5
15901	Down	Down	Id1
15903	Down	Down	Id3
269951	Down	Down	Idh2
242700	UP	Up	Ifnlr1
16000	Down	Down	Igf1
16164	Down	Down	Il13ra1
16177	Down	Down	Il1r1
50931	Down	Down	Il27ra
50916	UP	Up	Irx4
16401	UP	Up	Itga4
381924	Down	Down	Itgad
78635	Down	Down	Kcnd3os
72258	UP	Up	Kcnk10
210741	UP	Up	Kcnk12
16527	UP	Up	Kcnk3
140493	Down	Down	Kcnn3
243911	Down	Down	Kirrel2
66277	Down	Down	Klf15
16716	UP	Up	Ky
16848	Down	Down	Lfng
320747	UP	Up	Lingo4
66643	Down	Down	Lix1
110648	Down	Down	Lmx1a
71897	UP	Up	Lypd6b
17116	UP	Up	Mab21l1
17536	UP	Up	Meis2
17289	Down	Down	Mertk
17533	Down	Down	Mrc1
17750	Down	Down	Mt2
17919	UP	Up	Myo5b
105855	Down	Down	Nckap1l
68169	Down	Down	Ndnf
56349	Down	Down	Net1
18035	Down	Down	Nfkbia
18125	UP	Up	Nos1
21907	Down	Down	Nr2e1
18227	Down	Down	Nr4a2
64011	Down	Down	Nrgn
18205	Down	Down	Ntf3
18216	Down	Down	Ntsr1
319807	Down	Down	Nwd2
18230	Down	Down	Nxn
246086	UP	Up	Onecut3
94045	UP	Up	P2rx5
18491	Down	Down	Pappa
74090	Down	Down	Paqr5
53601	UP	Up	Pcdh12
110385	Down	Down	Pde4c
18626	Down	Down	Per1
18627	Down	Down	Per2
237928	UP	Up	Phospho1
227696	Down	Down	Phyhd1
18742	Down	Down	Pitx3
100039246	Down	Down	Plac9b
72287	Down	Down	Plekhf1
57435	Down	Down	Plin4
26939	Down	Down	Polr3e
58200	Down	Down	Ppp1r1a
19125	Down	Down	Prodh
213391	UP	Up	Rassf4
56190	Down	Down	Rbm38
19662	Down	Down	Rbp4
140743	UP	Up	Rem2
19713	Down	Down	Ret
52428	Down	Down	Rhpn2
68750	Down	Down	Rreb1
72780	Down	Down	Rspo3
94279	Down	Down	Sfxn2
20393	Down	Down	Sgk1
433323	UP	Up	Sgpp2
330096	Down	Down	Shisa3
20612	Down	Down	Siglec1
20473	Down	Down	Six3
100043902	Down	Down	Six3os1
231290	Down	Down	Slc10a4
214084	Down	Down	Slc18a2
238384	Down	Down	Slc24a4
72027	Down	Down	Slc39a4
216225	UP	Up	Slc5a8
13162	Down	Down	Slc6a3
97086	Down	Down	Slc9b2
20617	Down	Down	Snca
381373	Down	Down	Sp9
68792	Down	Down	Srpx2
243369	Down	Down	Sspo
20852	Down	Down	Stat6
20887	Down	Down	Sult1a1
110058	Down	Down	Syt17
100039596	UP	Up	Tcf24
21416	Down	Down	Tcf7l2
21823	Down	Down	Th
21892	Down	Down	Tll1
24087	UP	Up	Tll2
100040525	UP	Up	Tmem181c-ps
381107	Down	Down	Tmem232
21916	UP	Up	Tmod1
83433	Down	Down	Trem2
22068	Down	Down	Trpc6
68498	Down	Down	Tspan11
107449	UP	Up	Unc5b
22324	Down	Down	Vav1
22351	Down	Down	Vill
12677	UP	Up	Vsx2
71768	Down	Down	Vwce
22410	Down	Down	Wnt10b
235320	Down	Down	Zbtb16
