# Supplementary material for: miRNA and mRNA Profiles in Ventral Tegmental Area From Juvenile Mice With Companion Communication of Improving CUMS-Induced Depression-Like Behaviors
Source: Front Psychiatry. 2021 Mar 31;12:634933. doi: 10.3389/fpsyt.2021.634933 (PMC8044319; doi:10.3389/fpsyt.2021.634933)
Supplement: Supplementary file 4 [file Table_4.XLSX]

## Sheet: 167
Gene ID	Length	Control Expression	CUMS-resilience Expression	log2FoldChange(CUMS-resilience/Control)	Up/Down-Regulation	P-value	Symbol
11440	2921	2473.95	1408.78	-0.812368	Down	0.00204921	Chrna6
11486	1701	34.0539	17.8185	-0.934445	Down	0.0484861	Ada
11489	7675	166.258	87.6609	-0.923419	Down	0.0230253	Adam12
11668	2318	13777.2	8470.86	-0.7017	Down	0.000473302	Aldh1a1
11727	816	44.2272	24.6884	-0.841103	Down	0.0350529	Ang
11745	1619	339.937	193.221	-0.815014	Down	0.0355683	Anxa3
11812	441	37.201	22.0307	-0.755827	Down	0.0395258	Apoc1
11889	1150	65.304	28.354	-1.20362	Down	0.0155522	Asgr1
12159	2059	110.654	46.0637	-1.26436	Down	0.00794759	Bmp4
12160	3827	75.8433	35.5902	-1.09154	Down	0.0201544	Bmp5
12577	1909	314.097	177.857	-0.820493	Down	0.038028	Cdkn1c
12638	6305	31.9585	16.6242	-0.942912	Down	0.0411725	Cftr
12737	3263	81.2028	50.9527	-0.672372	Down	0.0289506	Cldn1
12971	1256	72.8547	22.7729	-1.67771	Down	0.000796085	Crym
13107	1842	26.9727	13.1948	-1.03153	Down	0.0228563	Cyp2f2
13206	2772	46.9327	25.0982	-0.903013	Down	0.0119023	Ddx4
13489	2219	1677.86	1039.34	-0.690952	Down	0.00930011	Drd2
14190	3769	306.005	137.637	-1.15269	Down	0.00687287	Fgl2
14584	2986	123.72	76.06	-0.70187	Down	0.015399	Gfpt2
14863	1121	62.6712	29.6334	-1.08058	Down	0.0305602	Gstm2
14917	3951	450.481	261.148	-0.7866	Down	0.0254924	Gucy2c
15160	2204	287.688	143.382	-1.00464	Down	0.0189602	Serpind1
15228	3986	22.6597	9.67277	-1.22812	Down	0.00768881	Foxg1
16512	3583	23.8134	10.3256	-1.20554	Down	0.0157704	Kcnh3
16529	3364	59.3879	28.6173	-1.05328	Down	0.0272766	Kcnk5
16819	853	11.0834	5.41887	-1.03234	Down	0.0386475	Lcn2
16852	817	256.56	138.845	-0.885821	Down	0.0180996	Lgals1
16952	1395	285.141	121.013	-1.23652	Down	0.00307046	Anxa1
16988	418	12.716	5.80523	-1.13122	Down	0.0225151	Lst1
17528	1916	27.8346	14.3259	-0.958249	Down	0.0387992	Mpz
17969	2728	181.431	116.598	-0.63788	Down	0.0453493	Ncf1
18133	2366	264.916	129.371	-1.03401	Down	0.0259523	Nov
18230	2728	532.633	333.51	-0.675412	Down	0.0210577	Nxn
18784	1982	9.37287	4.16779	-1.16921	Down	0.0190028	Pla2g5
18824	1129	59.8986	31.8541	-0.911045	Down	0.0248836	Plp2
19038	1286	47.0864	24.4168	-0.947437	Down	0.0499167	Ppic
19662	962	201.03	99.6244	-1.01284	Down	0.022226	Rbp4
20202	537	20.3561	10.7136	-0.926022	Down	0.0451362	S100a9
20471	2849	19.893	10.5004	-0.92182	Down	0.0440165	Six1
20499	5663	260.442	141.447	-0.880701	Down	0.0378944	Slc12a7
20698	1796	147.081	74.9554	-0.972503	Down	0.0364174	Sphk1
20852	3805	275.504	175.873	-0.647536	Down	0.0243981	Stat6
20887	7523	621.737	390.297	-0.671731	Down	0.0221359	Sult1a1
21384	3585	25.4004	11.5646	-1.13514	Down	0.0197769	Tbx15
21907	3233	23.5584	10.9061	-1.11111	Down	0.0256104	Nr2e1
22068	3211	309.934	164.027	-0.918026	Down	0.00259983	Trpc6
22139	1255	52.4146	19.947	-1.3938	Down	0.00528149	Ttr
22178	2755	29.6673	15.9118	-0.898773	Down	0.0257581	Tyrp1
23882	1081	425.724	271.177	-0.65068	Down	0.0239343	Gadd45g
26358	2060	250.116	129.358	-0.951235	Down	0.00619969	Aldh1a7
26360	3444	124.642	64.944	-0.940517	Down	0.0345896	Angptl2
27047	2008	26.4802	12.1402	-1.12513	Down	0.0217436	Omd
52377	1447	222.773	108.464	-1.03835	Down	0.0208855	Rcn3
52430	1497	153.898	99.8864	-0.623614	Down	0.0426946	Echdc2
55990	3336	95.7421	43.4871	-1.13857	Down	0.00737701	Fmo2
56338	2799	633.886	373.344	-0.763719	Down	0.0292874	Txnip
58200	1295	565.295	345.353	-0.710931	Down	0.0418919	Ppp1r1a
58809	1549	320.566	202.488	-0.662789	Down	0.0469712	Rnase4
64011	1293	507.519	260.862	-0.960174	Down	0.00608635	Nrgn
64058	1901	184.727	92.3166	-1.00073	Down	0.0244749	Perp
66643	3124	769.714	488.284	-0.656601	Down	0.0038826	Lix1
67441	1065	7.38297	2.86873	-1.36379	Down	0.00412002	Isoc2b
67893	1791	319.922	212.658	-0.589184	Down	0.0317832	Tmem86a
68169	4684	619.879	383.934	-0.691129	Down	0.0199384	Ndnf
68498	4209	70.5536	26.1442	-1.43223	Down	0.00423942	Tspan11
68709	4022	50.6834	18.7247	-1.43657	Down	0.00401457	Cilp2
68750	9339	3788.61	2257.37	-0.747023	Down	0.000188721	Rreb1
69068	1331	52.4294	24.64	-1.08937	Down	0.0238018	1810011O10Rik
69170	5157	85.7609	45.2156	-0.923499	Down	0.00136136	1810026B05Rik
69183	1211	42.0449	21.8306	-0.945578	Down	0.0477977	C1qtnf2
69291	6017	32.2555	15.3848	-1.06804	Down	0.0217111	1700001L05Rik
69693	3909	7.19133	3.44685	-1.06098	Down	0.033814	Pof1b
69847	4148	133.861	59.3899	-1.17245	Down	0.00591246	Wnk4
70484	2276	10.4335	4.54699	-1.19823	Down	0.0158962	Slc35d2
71934	2299	117.023	60.5981	-0.949452	Down	0.0378561	Car13
72780	2411	85.2797	45.4126	-0.909111	Down	0.0482663	Rspo3
73873	2251	96.1528	63.6977	-0.594088	Down	0.0238128	Fam161a
75690	4368	59.8655	39.1888	-0.611281	Down	0.0488884	Vsig10l
76459	3690	28.5264	14.224	-1.00397	Down	0.0450779	Car12
77018	7612	2062.14	1365.39	-0.594825	Down	0.00465283	Col25a1
77037	992	6.46726	3.38307	-0.93482	Down	0.0433175	Mrap
78896	888	38.5067	17.7144	-1.12019	Down	0.0199317	1500015O10Rik
81879	9285	97.6205	35.9907	-1.43956	Down	0.00253248	Tfcp2l1
83433	1097	246.578	160.675	-0.617896	Down	0.0439841	Trem2
93735	1666	13.5279	6.20443	-1.12457	Down	0.0240419	Wnt16
100340	2219	33.4947	17.2429	-0.957933	Down	0.0342525	Smpdl3b
102294	2930	212.731	127.288	-0.74093	Down	0.031169	Cyp4v3
108043	4690	1048.07	686.023	-0.61141	Down	0.0222639	Chrnb3
108115	3051	152.414	78.6445	-0.954574	Down	0.0331572	Slco4a1
114889	3579	18.4641	9.29057	-0.99088	Down	0.0256405	Vsx1
170484	3124	10.7788	5.27752	-1.03026	Down	0.0308909	Nphs2
207596	8947	313.458	177.68	-0.818994	Down	0.0389984	Thsd4
208890	2371	44.6988	19.4115	-1.20332	Down	0.0144239	Slc26a7
209086	5344	143.852	73.9438	-0.960085	Down	0.0272903	Samd9l
214601	1999	59.9962	30.7653	-0.963569	Down	0.0158348	Slc10a3
216350	1380	19.2702	10.122	-0.928875	Down	0.0332408	Tspan8
217835	3851	76.1538	43.3409	-0.813186	Down	0.0380798	Rin3
226999	3493	166.546	77.8582	-1.097	Down	0.0283713	Slc9a2
231290	2164	2339.08	1558.02	-0.586228	Down	0.00498521	Slc10a4
235379	4649	104.203	60.4405	-0.785804	Down	0.0190721	Gldn
235472	8764	70.4265	41.8444	-0.751085	Down	0.0138108	Prtg
240327	2648	14.6877	6.45528	-1.18606	Down	0.0165386	Gm4951
240638	3870	101.439	47.5252	-1.09385	Down	0.0200192	Slc16a12
241327	2409	59.3885	29.079	-1.03021	Down	0.0380374	Olfml2a
242509	12500	250.227	138.152	-0.856977	Down	0.00362914	Bnc2
243270	3285	79.6619	32.9251	-1.2747	Down	0.0107263	Hcar1
243369	7233	313.042	197.699	-0.663053	Down	0.021442	Sspo
244152	2510	40.9275	20.6553	-0.986554	Down	0.0469176	Tsku
244416	4229	97.3563	41.0004	-1.24764	Down	0.0111057	Ppp1r3b
244859	10159	116.447	63.5729	-0.873183	Down	0.0084935	Ankk1
268527	7358	123.813	67.4779	-0.875672	Down	0.00632104	Greb1
268709	3144	1965.81	1294.66	-0.602545	Down	0.00336037	Fam107a
269959	7285	129.667	45.9461	-1.4968	Down	0.00247192	Adamtsl3
319562	3406	17.0758	8.53273	-1.00088	Down	0.0410305	9630028B13Rik
320038	4247	24.4581	10.5017	-1.21969	Down	0.00969667	Dlx6os1
320051	9626	104.614	63.2023	-0.72703	Down	0.0168589	Exph5
320435	3022	81.035	51.3922	-0.656997	Down	0.0108031	Rinl
320484	3677	91.3969	48.9882	-0.899712	Down	0.0130147	Rasal3
329941	4331	66.7899	29.4173	-1.18297	Down	0.0179243	Col8a2
330096	3754	49.0673	24.8284	-0.982769	Down	0.0306378	Shisa3
380701	2377	7.43909	3.99431	-0.89718	Down	0.0368355	Slc47a2
434130	2058	53.8123	32.0942	-0.745624	Down	0.048176	Ccdc8
666048	6617	55.5353	18.7776	-1.56439	Down	0.0017523	Trabd2b
100504518	5553	6.79229	3.67392	-0.886577	Down	0.0446146	3425401B19Rik
100526796	1223	76.8164	50.8417	-0.595403	Down	0.03452	Cahm
12428	2827	5.38089	19.2434	1.83844	Up	0.000213523	Ccna2
12671	3888	275.983	446.702	0.694734	Up	0.00650152	Chrm3
12677	3261	68.4393	126.204	0.882857	Up	0.0244127	Vsx2
12705	985	79.2415	127.312	0.684039	Up	0.0362522	Cited1
12922	2642	14.7365	33.6698	1.19206	Up	0.0107806	Crhr2
13134	5362	175.465	285.742	0.703531	Up	0.0426113	Dach1
13490	6866	21.4957	43.3379	1.01158	Up	0.00628655	Drd3
13599	2905	218.155	403.358	0.886704	Up	0.00438874	Ecel1
15013	1771	46.9993	77.5207	0.721941	Up	0.0266461	H2-Q2
15550	4441	358.842	586.174	0.707981	Up	0.0424917	Htr1a
16527	3810	443.524	712.845	0.684576	Up	0.00804048	Kcnk3
17268	3496	194.871	296.67	0.60634	Up	0.0260329	Meis1
17885	6149	2.67149	5.33377	0.997509	Up	0.0417114	Myh8
18125	9972	731.658	1388.29	0.924064	Up	0.0169841	Nos1
18187	6357	645.216	990.998	0.619099	Up	0.0247115	Nrp2
18211	2606	89.3648	180.858	1.01708	Up	0.023063	Ntrk1
18420	1182	157.463	282.449	0.842981	Up	0.0437387	Otp
19281	11688	1070.72	1661.36	0.633774	Up	0.000479438	Ptprt
20429	2304	66.2102	115.772	0.806156	Up	0.0436165	Shox2
22353	1547	29.8955	59.2471	0.986815	Up	0.0320505	Vip
23850	8686	34.5766	76.1877	1.13976	Up	0.021853	Pappa2
26971	2437	14.9427	29.2742	0.97019	Up	0.0482513	Pla2g2f
53324	2551	46.2739	91.9312	0.990358	Up	0.0239548	Nptx2
64293	3458	156.768	251.203	0.680229	Up	0.0352645	Stk32b
66123	768	6.65848	13.602	1.03055	Up	0.0314134	1110006O24Rik
66673	5634	368.098	558.77	0.602165	Up	0.0154764	Sorcs3
70008	3418	27.0799	43.1632	0.672577	Up	0.0477207	Ace2
72605	3581	664.379	1013.84	0.609758	Up	0.00458961	Car10
77521	7135	619.507	938.567	0.59934	Up	0.0110884	Mtus2
93873	2789	26.1285	45.5367	0.801409	Up	0.020585	Pcdhb2
192164	5254	116.581	179.603	0.623477	Up	0.0321408	Pcdha12
223604	1209	268.396	480.219	0.839326	Up	0.00698889	Kcnk9
231646	4631	5.16549	11.8131	1.1934	Up	0.0150534	Myo1h
241514	4196	140.83	244.437	0.795512	Up	0.00638667	Zfp804a
243043	2889	175.192	315.517	0.848782	Up	0.0101966	Kctd8
243764	2036	182.745	294.136	0.68665	Up	0.0216431	Chrm2
320027	3117	44.7129	75.229	0.7506	Up	0.0144795	Fstl4
353236	5296	85.8031	155.383	0.856723	Up	0.0139314	Pcdhac1
380702	6159	524.809	891.126	0.763838	Up	0.016529	Shisa6
665033	9297	6.8394	13.4304	0.973559	Up	0.0497349	Col6a5
100039239	3782	396.098	615.118	0.635006	Up	0.035184	Gm2115
100417831	4357	2.20224	5.52657	1.32741	Up	0.0051922	Gm18853

## Sheet: 136
Gene ID	Length	Control Expression	Companion-resilience Expression	log2FoldChange(Companion-resilience/Control)	Up/Down-Regulation	P-value	Symbol
12374	7645	104.316	58.6435	-0.83092	Down	0.0417706	Casr
12404	2345	747.826	421.188	-0.828238	Down	0.0485189	Cbln1
12424	707	528.873	268.24	-0.979396	Down	0.00272828	Cck
12829	7808	38.7029	22.5265	-0.780817	Down	0.0352046	Col4a4
12984	4413	58.9493	23.0974	-1.35175	Down	0.00141017	Csf2rb2
13170	1678	1045.99	468.185	-1.15972	Down	3.80559e-05	Dbp
14528	2764	637.707	422.135	-0.59519	Down	0.0281831	Gch1
15376	2070	159.062	71.3758	-1.15608	Down	0.00447835	Foxa2
16000	7076	312.015	165.511	-0.914688	Down	0.00399269	Igf1
16917	1219	89.4208	55.1403	-0.697503	Down	0.0259729	Lmx1b
16956	4049	163.469	83.4155	-0.970626	Down	0.00183753	Lpl
17175	2900	49.4847	28.0067	-0.821208	Down	0.0250345	Masp2
18387	4694	554.767	347.69	-0.674082	Down	0.00707504	Oprk1
18424	2224	67.1896	36.2414	-0.890601	Down	0.021322	Otx2
18491	11027	185.636	106.72	-0.798643	Down	0.0133436	Pappa
18507	8002	463.898	282.577	-0.715164	Down	0.0195768	Pax5
18742	1379	169.044	99.1427	-0.769821	Down	0.0483744	Pitx3
18996	4285	128.756	56.7985	-1.18072	Down	0.00794649	Pou4f1
18997	3212	23.3597	12.858	-0.861354	Down	0.0434962	Pou4f2
19142	2607	106.124	70.4985	-0.59008	Down	0.0339862	Prss12
20617	1280	2148	1366.88	-0.652106	Down	0.00447658	Snca
20750	1434	1751.11	1063.21	-0.719835	Down	0.00129646	Spp1
21338	3764	631.07	370.783	-0.767227	Down	0.00225061	Tacr3
22255	3109	332.866	200.445	-0.731734	Down	0.00175281	Uncx
22436	4623	284.281	178.373	-0.672414	Down	0.00138909	Xdh
27220	840	78.5432	32.3661	-1.279	Down	0.00442805	Cartpt
53417	6925	312.536	149.924	-1.05979	Down	0.00276835	Hif3a
53608	4333	103.885	56.8634	-0.869408	Down	0.0169202	Map3k6
56190	1787	98.2564	57.1135	-0.78272	Down	0.00135849	Rbm38
64378	3855	130.501	81.3272	-0.682245	Down	0.0440352	Gpr88
67052	2201	15.5587	8.26144	-0.913254	Down	0.038694	Ndc80
68775	3209	33.7059	17.7548	-0.924796	Down	0.0281361	Atp6v1c2
69329	2241	10.018	5.16021	-0.95709	Down	0.032731	Cfap206
71355	6831	271.185	176.894	-0.616395	Down	0.0434023	Col24a1
72315	1278	35.4283	19.1312	-0.888973	Down	0.0361024	Ccdc74a
72415	3609	5.00149	2.6186	-0.933561	Down	0.0326903	Sgol1
74626	1817	3.68841	1.89748	-0.958913	Down	0.0159259	Tmem81
75429	604	29.9828	17.6833	-0.76175	Down	0.0412979	Fam183b
78635	2295	83.8246	53.7934	-0.639945	Down	0.0336532	Kcnd3os
110648	3338	73.1256	36.4069	-1.00616	Down	0.0199714	Lmx1a
110789	3096	156.668	103.809	-0.593784	Down	0.0115844	Adgrv1
110835	4741	279.873	182.685	-0.615415	Down	0.0309573	Chrna5
114479	2954	436.048	286.676	-0.605068	Down	0.0193364	Slc5a5
140741	3141	23.2827	12.2698	-0.924151	Down	0.0298144	Gpr6
214292	2918	72.8649	46.4686	-0.648968	Down	0.0147991	Syna
216984	3529	21.3082	4.55474	-2.22597	Down	7.13867e-07	Evi2b
224833	5032	72.4806	46.5913	-0.637536	Down	0.0499942	AI661453
225642	905	182.276	85.9871	-1.08393	Down	0.0017159	Grp
233038	1531	36.3803	18.654	-0.963676	Down	0.0160761	Nccrp1
242620	4036	82.2714	35.3798	-1.21746	Down	0.00575379	Dmrta2
243634	3560	62.8042	33.6109	-0.901933	Down	0.0266873	Ano2
268958	2575	29.1442	16.1075	-0.855476	Down	0.0447548	Capn11
269019	3765	184.015	115.438	-0.672708	Down	0.0156665	Stk32a
320159	3288	79.3895	52.6812	-0.591661	Down	0.0400819	Fam179a
330133	14320	62.3914	40.4287	-0.625968	Down	0.0260814	Gm38413
338403	2829	11.7131	5.87002	-0.99668	Down	0.0262305	Cndp1
384864	1122	32.0425	14.2284	-1.17121	Down	0.00582957	Gm1943
545207	4767	31.4365	17.7495	-0.824664	Down	0.0410903	E130008D07Rik
654467	1428	520.106	291.021	-0.837681	Down	3.57137e-06	Gm10052
100043057	1538	27.8025	15.4295	-0.849523	Down	0.0387684	Tmem207
100504399	4215	932.286	590.863	-0.657948	Down	0.01686	C130021I20Rik
100505386	2397	207.352	135.311	-0.615801	Down	0.00545275	Gm21949
100861615	1991	14.0706	6.86634	-1.03507	Down	0.0212231	LOC100861615
11549	11519	348.607	532.477	0.611116	Up	0.00149308	Adra1a
11576	2086	1.48066	2.5283	0.771928	Up	0.0394072	Afp
11595	7355	161.556	294.983	0.868597	Up	0.00946607	Acan
12522	2140	575.606	946.546	0.717591	Up	0.00424904	Cd83
12647	3832	18.2363	34.086	0.902368	Up	0.0386035	Chat
14028	2877	30.9865	80.8117	1.38292	Up	0.00208072	Evx1
14029	4210	22.2521	47.8803	1.10549	Up	0.0131956	Evx2
14174	1949	22.4998	44.6339	0.988228	Up	0.0251748	Fgf3
14399	2502	12.608	21.4766	0.76843	Up	0.0401158	Gabra6
14404	2791	22.9081	40.4448	0.820098	Up	0.0348165	Gabre
15221	2373	31.5074	61.9973	0.976513	Up	0.0281594	Foxd3
15551	4490	206.544	317.175	0.618831	Up	0.043307	Htr1b
15925	5032	898.514	1380.17	0.619234	Up	0.00613876	Ide
16401	9833	82.7679	124.453	0.588454	Up	0.038	Itga4
16497	3267	818.976	1292.94	0.658762	Up	0.0119008	Kcnab1
16876	4062	27.9122	62.051	1.15256	Up	0.00186124	Lhx9
18012	2576	27.9618	56.3843	1.01183	Up	0.0196272	Neurod1
18164	5284	920.41	1539.66	0.742264	Up	2.66592e-05	Nptx1
18167	3361	56.8866	86.8674	0.610728	Up	0.0352351	Npy2r
18232	2579	7.14104	17.2218	1.27003	Up	0.00410696	Nxph2
18504	3510	60.5431	130.691	1.11013	Up	0.00681032	Pax2
18976	1030	146.022	341.22	1.22452	Up	0.00581053	Pomc
19132	1771	75.3739	125.738	0.738283	Up	0.03051	Prph
20346	6690	96.5403	155.69	0.689476	Up	0.0425918	Sema3a
20508	2414	8.58398	19.878	1.21145	Up	0.00440779	Slc18a3
21419	5473	19.6867	37.1281	0.915293	Up	0.0361298	Tfap2b
22784	2051	414.854	650.272	0.648442	Up	0.00271885	Slc30a3
23937	2703	138.223	257.512	0.897645	Up	0.0278868	Mab21l2
50916	2601	13.7831	29.0653	1.0764	Up	0.015495	Irx4
56410	4723	52.2808	102.6	0.972673	Up	0.0303284	Cbln3
56523	3398	31.1784	61.5444	0.981078	Up	0.00739981	Pmfbp1
58801	2654	18.5474	32.4685	0.807824	Up	0.048025	Pmaip1
68519	4029	1289.07	2066.5	0.68086	Up	0.000275233	Eml1
69732	3100	92.2296	145.105	0.653797	Up	0.0271586	2410018L13Rik
70086	1770	4.34632	9.341	1.10378	Up	0.0129894	Cysltr2
70593	2916	11.4717	28.2348	1.2994	Up	0.00360187	5730457N03Rik
72324	2901	152.954	245.516	0.682717	Up	0.00995639	Plxdc1
72433	1577	4.88109	9.06209	0.892642	Up	0.0469694	Rab38
73504	2504	27.5733	47.8891	0.796424	Up	0.0102012	1700071M16Rik
74400	2412	2.10956	3.90209	0.887306	Up	0.0296124	Zfp819
75394	4209	35.8678	57.6979	0.685827	Up	0.0217229	0610040F04Rik
75404	3042	251.553	414.924	0.721982	Up	0.016731	Arhgap36
77059	3062	8.89707	16.395	0.881858	Up	0.0494714	4931408D14Rik
77288	3878	149.464	232.771	0.63911	Up	0.0441171	9430021M05Rik
106795	1646	36.6746	59.0732	0.687724	Up	0.025355	Tcf19
107182	6076	542.186	971.781	0.841843	Up	0.00245986	Btaf1
109272	3924	24.287	53.2262	1.13195	Up	0.0114502	Mybpc1
110886	2997	353.84	586.726	0.729589	Up	0.00503039	Gabra5
116701	2653	221.96	343.515	0.630071	Up	0.00108663	Fgfrl1
170574	2892	59.292	108.556	0.872524	Up	0.0157726	Sp7
170935	3528	53.9095	87.6895	0.701863	Up	0.048883	Grid2ip
215387	2702	13.5842	23.9376	0.817346	Up	0.0384442	Ncaph
216225	5346	2.66516	4.67769	0.811575	Up	0.0473161	Slc5a8
225631	13407	57.018	98.0024	0.781398	Up	0.0218543	Onecut2
227541	7218	985.265	1528.7	0.633725	Up	0.00818046	Camk1d
227580	3163	408.294	812.955	0.993567	Up	3.97021e-08	C1ql3
231991	6730	170.547	267.923	0.651654	Up	0.00406833	Creb5
233020	2415	174.19	299.634	0.782543	Up	0.0285792	Hipk4
237625	3713	120.307	206.7	0.780814	Up	0.0126778	Pla2g3
241322	4662	84.0491	144.069	0.777452	Up	0.0220348	Zbtb6
246048	2530	13.7713	26.5207	0.945457	Up	0.0345595	Chodl
246086	4705	20.2706	58.347	1.52527	Up	0.000445986	Onecut3
257632	4621	7.726	14.9641	0.95371	Up	0.0265113	Nod2
269615	6286	367.753	561.373	0.610222	Up	0.0336713	Plch2
319161	366	1.65976	3.00408	0.855948	Up	0.026545	Hist1h4n
634650	2423	22.0894	39.1749	0.826573	Up	0.0279747	Gbp11
668208	2850	2.8006	5.5432	0.984984	Up	0.0205267	Gm13288
100039596	4136	37.3701	154.884	2.05123	Up	1.53354e-06	Tcf24
100040525	4076	67.6815	103.469	0.612364	Up	0.0406225	Tmem181c-ps
100042194	2050	38.7219	77.8289	1.00715	Up	0.00763723	Gm13446
100503393	3391	56.699	98.7838	0.800951	Up	0.00985053	Gm14827
100504263	4822	274.186	464.154	0.759451	Up	0.0282583	2210418O10Rik
101488212	3964	14.0969	26.202	0.894303	Up	0.0356416	Gm21975

## Sheet: 27
Gene ID	CUMS-resilience/Control Up/Down-Regulation	Companion-resilience/Control Up/Down-Regulation	Symbol
15375	Down	Down	Foxa1
16164	Down	Down	Il13ra1
18205	Down	Down	Ntf3
18227	Down	Down	Nr4a2
22351	Down	Down	Vill
72027	Down	Down	Slc39a4
76133	Down	Down	6230400D17Rik
97086	Down	Down	Slc9b2
170758	Down	Down	Rac3
219148	Down	Down	Fam167a
229488	Down	Down	Fam160a1
235320	Down	Down	Zbtb16
235415	Down	Down	Cplx3
381107	Down	Down	Tmem232
14654	Up	Up	Glra1
16814	Up	Up	Lbx1
17116	Up	Up	Mab21l1
17536	Up	Up	Meis2
17919	Up	Up	Myo5b
50786	Up	Up	Hs6st2
71897	Up	Up	Lypd6b
83762	Up	Up	Otof
171382	Up	Up	Trpm8
228432	Up	Up	Ano3
268934	Up	Up	Grm4
320747	Up	Up	Lingo4
331374	Up	Up	Dgkk
