# Supplementary material for: miRNA and mRNA Profiles in Ventral Tegmental Area From Juvenile Mice With Companion Communication of Improving CUMS-Induced Depression-Like Behaviors
Source: Front Psychiatry. 2021 Mar 31;12:634933. doi: 10.3389/fpsyt.2021.634933 (PMC8044319; doi:10.3389/fpsyt.2021.634933)
Supplement: Supplementary file 5 [file Table_5.XLSX]

## Sheet: Sheet1
miRNA id	Read count(RE_V)	Read count(Reward_RE_V)	Expression(RE_V)	Expression(Reward_RE_V)	log2Ratio(Reward_RE_V/RE_V)	Up/Down regulation	P value	Q value
mmu-miR-1191b-3p	14	43	0.183333	0.54	1.4729	UP	0.000346003	0.000418028
mmu-miR-1191b-5p	2	12	0.027	0.143333	2.43895	UP	0.00810763	0.0081466
mmu-miR-1291	32	80	0.426667	0.956667	1.17592	UP	4.0908e-05	5.41173e-05
mmu-miR-141-3p	272	1606	3.55	18.9733	2.41579	UP	8.86586e-204	4.99864e-203
mmu-miR-182-5p	255	1497	3.35667	17.4967	2.4075	UP	2.44186e-189	1.32419e-188
mmu-miR-183-3p	9	27	0.116667	0.316667	1.43895	UP	0.00533038	0.00544065
mmu-miR-183-5p	382	2175	5.02333	25.4833	2.36336	UP	2.70164e-268	1.6689e-267
mmu-miR-184-3p	525	1713	6.87333	20.3667	1.56013	UP	9.22433e-123	4.14744e-122
mmu-miR-193b-3p	11464	25431	151.593	300.463	1.00347	UP	0	0
mmu-miR-1949	7	22	0.0933333	0.266667	1.50607	UP	0.0092672	0.00925936
mmu-miR-1964-3p	138	374	1.81333	4.45667	1.29236	UP	1.25422e-21	2.93091e-21
mmu-miR-196a-5p	85	367	1.12667	4.44333	1.96424	UP	1.58183e-37	4.58665e-37
mmu-miR-196b-5p	116	293	1.53333	3.60667	1.19077	UP	2.1997e-15	4.50334e-15
mmu-miR-199a-3p	248	1097	3.27667	13.4933	1.99914	UP	4.67609e-111	2.02554e-110
mmu-miR-200a-3p	537	1922	7.03667	22.6933	1.69361	UP	1.87809e-154	9.1383e-154
mmu-miR-200a-5p	15	50	0.193333	0.59	1.59096	UP	4.43986e-05	5.85171e-05
mmu-miR-200b-3p	205	1166	2.69	13.75	2.36186	UP	1.09646e-144	5.22765e-144
mmu-miR-200b-5p	10	47	0.13	0.563333	2.08665	UP	1.88851e-06	2.75482e-06
mmu-miR-205-5p	14	241	0.183333	2.8	3.95953	UP	1.46008e-49	4.77989e-49
mmu-miR-206-3p	1783	5537	23.4567	66.05	1.48879	UP	0	0
mmu-miR-212-5p	2162	19967	28.6367	234.383	3.06117	UP	0	0
mmu-miR-2137	112	293	1.44333	3.67333	1.24139	UP	2.51727e-16	5.2136e-16
mmu-miR-24-3p	360983	932277	4745.65	11371.7	1.22282	UP	0	0
mmu-miR-3073b-3p	9	29	0.113667	0.343333	1.54205	UP	0.00236727	0.00251376
mmu-miR-3074-5p	132	90724	1.72667	1057.02	9.27879	UP	0	0
mmu-miR-3086-3p	109	260	1.44	3.21333	1.10818	UP	1.76667e-12	3.38286e-12
mmu-miR-3094-3p	18	44	0.236667	0.546667	1.1435	UP	0.00292868	0.0030777
mmu-miR-339-5p	314	1173	4.14	14.4133	1.75536	UP	7.94095e-100	3.29897e-99
mmu-miR-34c-3p	3517	8056	46.14	100.997	1.04971	UP	0	0
mmu-miR-375-3p	4130	14326	53.9267	173.21	1.64841	UP	0	0
mmu-miR-384-5p	92516	211215	1205.04	2563.16	1.04493	UP	0	0
mmu-miR-429-3p	793	7056	10.3767	82.6967	3.00745	UP	0	0
mmu-miR-465a-3p	2	36	0.0273333	0.453333	4.02392	UP	8.99259e-09	1.50313e-08
mmu-miR-465b-3p	1	18	0.014	0.230667	4.02392	UP	4.80421e-05	6.29688e-05
mmu-miR-466c-3p	104	470	1.37033	5.73	2.03007	UP	1.37754e-49	4.53057e-49
mmu-miR-466h-5p	37	99	0.496667	1.18667	1.2739	UP	1.17085e-06	1.7221e-06
mmu-miR-471-3p	5	21	0.0666667	0.256667	1.92438	UP	0.0025179	0.00265782
mmu-miR-541-3p	350	1148	4.63	13.9733	1.56769	UP	1.75654e-83	6.8188e-83
mmu-miR-675-3p	9	45	0.116667	0.536667	2.17592	UP	1.68998e-06	2.47029e-06
mmu-miR-690	9	38	0.120333	0.453333	1.93199	UP	4.6064e-05	6.05996e-05
mmu-miR-6919-3p	33	82	0.43	0.983333	1.16715	UP	3.65063e-05	4.84749e-05
mmu-miR-6921-3p	25	58	0.326667	0.71	1.06812	UP	0.00122678	0.00135537
mmu-miR-6955-3p	10	45	0.13	0.546667	2.02392	UP	4.83623e-06	6.83033e-06
mmu-miR-7001-3p	22	99	0.286667	1.21667	2.02392	UP	1.19321e-11	2.21899e-11
mmu-miR-7019-3p	189	931	2.48	11.1533	2.15439	UP	7.47372e-104	3.17924e-103
mmu-miR-741-3p	20	75	0.263333	0.93	1.76088	UP	7.6776e-08	1.21745e-07
mmu-miR-879-5p	171	1156	2.17	14.7333	2.61107	UP	1.39897e-160	6.94985e-160
mmu-miR-96-5p	91	1425	1.19333	16.5867	3.82294	UP	2.89089e-277	1.83365e-276
novel_mir101	0	11	0.001	0.134	4.31342	UP	0.00119667	0.00132416
novel_mir12	133	314	1.787	3.824	1.09333	UP	1.78247e-14	3.58715e-14
novel_mir13	0	10	0.001	0.124	4.17592	UP	0.0021946	0.00234091
novel_mir130	0	14	0.001	0.170667	4.66135	UP	0.000200365	0.000245836
novel_mir140	0	18	0.001	0.220667	5.02392	UP	1.9752e-05	2.67782e-05
novel_mir147	13	68	0.174	0.84	2.24102	UP	2.05968e-09	3.47553e-09
novel_mir149	0	25	0.001	0.310333	5.49785	UP	3.97799e-07	6.03838e-07
novel_mir153	0	21	0.001	0.270667	5.24631	UP	3.62691e-06	5.1531e-06
novel_mir156	0	51	0.001	0.623667	6.52642	UP	6.34737e-13	1.23201e-12
novel_mir165	64	203	0.84	2.54333	1.51933	UP	1.78623e-15	3.66745e-15
novel_mir169	0	11	0.001	0.140667	4.31342	UP	0.00119667	0.00132416
novel_mir182	0	14	0.001	0.164	4.66135	UP	0.000200365	0.000245836
novel_mir185	0	11	0.001	0.140667	4.31342	UP	0.00119667	0.00132416
novel_mir193	0	10	0.001	0.127333	4.17592	UP	0.0021946	0.00234091
novel_mir195	0	21	0.001	0.244	5.24631	UP	3.62691e-06	5.1531e-06
novel_mir202	0	16	0.001	0.207333	4.85399	UP	6.23633e-05	8.08445e-05
novel_mir203	0	36	0.001	0.460667	6.02392	UP	1.16238e-09	1.98976e-09
novel_mir204	31	123	0.400333	1.52333	1.84231	UP	1.24613e-12	2.39905e-12
novel_mir210	12	49	0.164	0.603333	1.88374	UP	5.38004e-06	7.58328e-06
novel_mir214	0	11	0.001	0.140667	4.31342	UP	0.00119667	0.00132416
novel_mir225	0	10	0.001	0.117333	4.17592	UP	0.0021946	0.00234091
novel_mir229	0	12	0.001	0.147333	4.43895	UP	0.000656155	0.000766664
novel_mir23	0	13	0.001	0.167333	4.55443	UP	0.000361682	0.000434018
novel_mir230	0	10	0.001	0.127333	4.17592	UP	0.0021946	0.00234091
novel_mir236	0	11	0.001	0.140667	4.31342	UP	0.00119667	0.00132416
novel_mir240	0	20	0.001	0.244	5.17592	UP	6.35713e-06	8.9251e-06
novel_mir245	0	21	0.001	0.263667	5.24631	UP	3.62691e-06	5.1531e-06
novel_mir251	0	15	0.001	0.194	4.76088	UP	0.000111529	0.00014123
novel_mir258	0	13	0.001	0.150667	4.55443	UP	0.000361682	0.000434018
novel_mir260	0	50	0.001	0.640667	6.49785	UP	1.03363e-12	1.99535e-12
novel_mir267	21	75	0.284	0.926667	1.69049	UP	1.76023e-07	2.73625e-07
novel_mir270	0	16	0.001	0.194	4.85399	UP	6.23633e-05	8.08445e-05
novel_mir271	0	23	0.001	0.267333	5.37755	UP	1.19315e-06	1.74766e-06
novel_mir275	11	62	0.140667	0.776667	2.34876	UP	3.9396e-09	6.63196e-09
novel_mir276	0	11	0.001	0.140667	4.31342	UP	0.00119667	0.00132416
novel_mir277	0	21	0.001	0.257333	5.24631	UP	3.62691e-06	5.1531e-06
novel_mir288	0	11	0.001	0.140667	4.31342	UP	0.00119667	0.00132416
novel_mir293	0	37	0.001	0.474	6.06345	UP	6.94303e-10	1.203e-09
novel_mir3	0	54	0.001	0.677	6.60888	UP	1.48478e-13	2.95457e-13
novel_mir305	0	23	0.001	0.280333	5.37755	UP	1.19315e-06	1.74766e-06
novel_mir315	15	52	0.204	0.620333	1.64754	UP	1.95296e-05	2.65782e-05
novel_mir317	0	10	0.001	0.117333	4.17592	UP	0.0021946	0.00234091
novel_mir319	0	27	0.001	0.340333	5.60888	UP	1.34299e-07	2.09683e-07
novel_mir327	11	66	0.150667	0.803333	2.43895	UP	5.33001e-10	9.28047e-10
novel_mir329	176	642	2.32333	7.97333	1.72099	UP	5.11915e-54	1.72352e-53
novel_mir334	0	102	0.001	1.30733	7.52642	UP	5.94078e-23	1.44038e-22
novel_mir336	0	19	0.001	0.244	5.10192	UP	1.1184e-05	1.55178e-05
novel_mir352	0	11	0.001	0.134	4.31342	UP	0.00119667	0.00132416
novel_mir363	16	46	0.200667	0.557	1.37755	UP	0.000433212	0.000518977
novel_mir365	0	26	0.001	0.320333	5.55443	UP	2.30786e-07	3.57189e-07
novel_mir382	0	137	0.001	1.59033	7.95202	UP	3.25663e-29	8.864e-29
novel_mir386	0	17	0.001	0.207333	4.94145	UP	3.50238e-05	4.67685e-05
novel_mir391	13	49	0.177333	0.6	1.76826	UP	1.31963e-05	1.82386e-05
novel_mir40	0	244	0.001	3.107	8.78473	UP	1.66971e-46	5.31911e-46
novel_mir401	0	32	0.001	0.397	5.85399	UP	9.35114e-09	1.5594e-08
novel_mir405	0	10	0.001	0.117333	4.17592	UP	0.0021946	0.00234091
novel_mir410	0	11	0.001	0.140667	4.31342	UP	0.00119667	0.00132416
novel_mir414	0	20	0.001	0.243667	5.17592	UP	6.35713e-06	8.9251e-06
novel_mir416	0	18	0.001	0.230667	5.02392	UP	1.9752e-05	2.67782e-05
novel_mir42	10	71	0.134	0.910667	2.68181	UP	1.12603e-11	2.09955e-11
novel_mir44	0	31	0.001	0.363667	5.80819	UP	1.58473e-08	2.606e-08
novel_mir49	0	14	0.001	0.164	4.66135	UP	0.000200365	0.000245836
novel_mir57	0	15	0.001	0.194	4.76088	UP	0.000111529	0.00014123
novel_mir65	0	11	0.001	0.134	4.31342	UP	0.00119667	0.00132416
novel_mir84	0	59	0.001	0.737	6.73664	UP	1.36138e-14	2.75534e-14
novel_mir9	0	21	0.001	0.260333	5.24631	UP	3.62691e-06	5.1531e-06
novel_mir92	0	28	0.001	0.360667	5.66135	UP	7.83818e-08	1.24014e-07
mmu-miR-124-5p	2062	871	27.1067	10.6	-1.38931	DOWN	2.47044e-137	1.16225e-136
mmu-miR-1249-3p	25902	14282	339.403	175.14	-1.00487	DOWN	0	0
mmu-miR-126b-3p	31	13	0.406667	0.156667	-1.39976	DOWN	0.00209881	0.0022625
mmu-miR-128-2-5p	885	382	11.55	4.73	-1.35811	DOWN	4.77161e-58	1.61416e-57
mmu-miR-129b-3p	34	17	0.45	0.21	-1.14601	DOWN	0.00585371	0.00592587
mmu-miR-137-5p	136	73	1.78667	0.886667	-1.04365	DOWN	3.23433e-07	4.95187e-07
mmu-miR-142a-5p	657	309	8.59667	3.77	-1.23429	DOWN	8.6445e-38	2.51682e-37
mmu-miR-144-3p	2507	284	32.2833	3.54	-3.28801	DOWN	0	0
mmu-miR-144-5p	116	8	1.49333	0.0966667	-4.00399	DOWN	2.262e-27	5.99599e-27
mmu-miR-153-3p	484900	126000	6335.92	1540.66	-2.09027	DOWN	0	0
mmu-miR-17-3p	486	243	6.35333	2.97333	-1.14601	DOWN	2.02464e-25	5.17376e-25
mmu-miR-1839-3p	1328	659	17.3467	8.10667	-1.15691	DOWN	1.82184e-67	6.47114e-67
mmu-miR-190a-5p	13855	7590	181.61	92.4333	-1.01424	DOWN	0	0
mmu-miR-219b-3p	25	4	0.333333	0.0506667	-2.78986	DOWN	1.5126e-05	2.08245e-05
mmu-miR-24-2-5p	45	21	0.59	0.25	-1.24554	DOWN	0.000706812	0.000821797
mmu-miR-296-3p	1123	434	14.7033	5.28667	-1.5176	DOWN	4.21931e-86	1.65602e-85
mmu-miR-297c-5p	412	178	5.20333	2.28033	-1.35677	DOWN	6.6217e-28	1.78184e-27
mmu-miR-299a-3p	406	212	5.35	2.6	-1.08342	DOWN	8.92604e-20	2.00033e-19
mmu-miR-29a-3p	310228	98127	4072.93	1198.49	-1.80661	DOWN	0	0
mmu-miR-29c-3p	128322	38688	1682.35	473.493	-1.87582	DOWN	0	0
mmu-miR-3076-3p	142	78	1.85333	0.95	-1.01035	DOWN	3.70663e-07	5.63851e-07
mmu-miR-3097-5p	24	7	0.313333	0.0833333	-1.92362	DOWN	0.000682489	0.000794819
mmu-miR-326-5p	54	27	0.716667	0.336667	-1.14601	DOWN	0.000514511	0.000612241
mmu-miR-329-5p	1834	928	23.8167	11.31	-1.1288	DOWN	5.9325e-89	2.35444e-88
mmu-miR-331-5p	79	42	1.03	0.526667	-1.05747	DOWN	8.27848e-05	0.000105774
mmu-miR-3475-3p	2571	1354	33.8667	16.88	-1.07111	DOWN	5.45453e-114	2.39191e-113
mmu-miR-3547-3p	12268	6684	160.1	82.93	-1.02212	DOWN	0	0
mmu-miR-370-3p	13768	6129	180.783	75.3567	-1.3136	DOWN	0	0
mmu-miR-376a-3p	168775	92431	2214.4	1125.79	-1.01466	DOWN	0	0
mmu-miR-376b-3p	5546	2777	72.7233	33.92	-1.14393	DOWN	1.277e-270	8.0281e-270
mmu-miR-376b-5p	3514	1714	45.76	20.96	-1.18175	DOWN	2.62326e-181	1.38042e-180
mmu-miR-376c-3p	6451	3522	84.55	42.9	-1.01914	DOWN	5.69105e-261	3.45548e-260
mmu-miR-377-5p	420	169	5.51333	2.05	-1.45937	DOWN	1.56409e-31	4.35737e-31
mmu-miR-423-5p	14279	5999	187.357	73.6433	-1.39711	DOWN	0	0
mmu-miR-451a	327632	36360	4194.2	447.413	-3.31766	DOWN	0	0
mmu-miR-466d-5p	124	41	1.62	0.486667	-1.74265	DOWN	5.31856e-13	1.03515e-12
mmu-miR-466e-3p	11	1	0.146667	0.0106667	-3.60544	DOWN	0.00128062	0.0014081
mmu-miR-466f-5p	19	2	0.246667	0.027	-3.39394	DOWN	3.58468e-05	4.77776e-05
mmu-miR-466m-5p	56	26	0.733333	0.313333	-1.25292	DOWN	0.000147168	0.000184714
mmu-miR-466n-3p	12	3	0.156667	0.0336667	-2.14601	DOWN	0.00993528	0.00988517
mmu-miR-466p-3p	227	26	2.98	0.306667	-3.27212	DOWN	6.15426e-45	1.92598e-44
mmu-miR-486b-5p	5068	1709	66.0267	21.03	-1.71427	DOWN	0	0
mmu-miR-489-3p	28	12	0.37	0.15	-1.3684	DOWN	0.00406162	0.00422455
mmu-miR-490-3p	12278	5613	160.717	68.9233	-1.27524	DOWN	0	0
mmu-miR-494-3p	189	101	2.48	1.22	-1.05004	DOWN	1.41934e-09	2.41798e-09
mmu-miR-503-5p	193	85	2.53333	1.03333	-1.32907	DOWN	1.61848e-13	3.20269e-13
mmu-miR-511-5p	28	10	0.36	0.12	-1.63143	DOWN	0.00106408	0.00120097
mmu-miR-539-3p	283	62	3.72	0.756667	-2.33647	DOWN	1.02272e-39	3.05269e-39
mmu-miR-6395	16	2	0.206667	0.024	-3.14601	DOWN	0.000242794	0.000296869
mmu-miR-669o-3p	117	46	1.547	0.560333	-1.49281	DOWN	3.58986e-10	6.31245e-10
mmu-miR-671-5p	6189	3339	80.9833	40.65	-1.0363	DOWN	2.27577e-257	1.35857e-256
mmu-miR-6897-5p	32	9	0.423333	0.11	-1.97608	DOWN	6.53885e-05	8.4458e-05
mmu-miR-6920-3p	15	2	0.196667	0.027	-3.0529	DOWN	0.00045809	0.000547856
mmu-miR-6930-5p	61	31	0.8	0.383333	-1.12255	DOWN	0.00028287	0.000343506
mmu-miR-6946-3p	49	24	0.64	0.303333	-1.17576	DOWN	0.000733304	0.000847974
mmu-miR-6964-5p	14	3	0.18	0.0366667	-2.3684	DOWN	0.00310617	0.00325941
mmu-miR-6976-5p	17	4	0.223333	0.0466667	-2.23347	DOWN	0.00165778	0.00179799
mmu-miR-6986-3p	11	2	0.143333	0.0236667	-2.60544	DOWN	0.00565019	0.00573413
mmu-miR-7012-5p	11	2	0.143333	0.0236667	-2.60544	DOWN	0.00565019	0.00573413
mmu-miR-7024-3p	38	18	0.5	0.223333	-1.22401	DOWN	0.00214063	0.00230409
mmu-miR-7027-3p	26	11	0.346667	0.133333	-1.38702	DOWN	0.00515087	0.00527258
mmu-miR-7040-3p	7	0	0.09	0.001	-3.95336	DOWN	0.00800187	0.00805172
mmu-miR-7047-5p	28	9	0.366667	0.11	-1.78344	DOWN	0.000492229	0.00058671
mmu-miR-7049-3p	8	1	0.103333	0.0106667	-3.14601	DOWN	0.00946184	0.00944055
mmu-miR-7056-5p	28	13	0.373333	0.156667	-1.25292	DOWN	0.00727395	0.00732965
mmu-miR-7070-5p	26	8	0.346667	0.0966667	-1.84645	DOWN	0.000583712	0.000685345
mmu-miR-7085-3p	139	76	1.83	0.92	-1.01702	DOWN	4.26344e-07	6.45788e-07
mmu-miR-7115-3p	38	17	0.493333	0.2	-1.30647	DOWN	0.00123647	0.00136396
mmu-miR-764-3p	141	62	1.85667	0.76	-1.33136	DOWN	2.7234e-10	4.80602e-10
mmu-miR-871-3p	10	0	0.134	0.001	-4.46794	DOWN	0.00105025	0.00118805
novel_mir126	11	0	0.150667	0.001	-4.60544	DOWN	0.000542192	0.000637703
novel_mir134	11	0	0.147333	0.001	-4.60544	DOWN	0.000542192	0.000637703
novel_mir152	95	36	1.24667	0.443667	-1.54594	DOWN	6.70617e-09	1.1236e-08
novel_mir184	239	75	3.13667	0.923333	-1.81806	DOWN	5.89292e-25	1.48451e-24
novel_mir188	44	0	0.560333	0.001	-6.60544	DOWN	2.28147e-12	4.34518e-12
novel_mir189	11	0	0.147333	0.001	-4.60544	DOWN	0.000542192	0.000637703
novel_mir191	38	0	0.493333	0.001	-6.39394	DOWN	5.86885e-11	1.05818e-10
novel_mir211	342	144	4.51667	1.77333	-1.39394	DOWN	2.3315e-24	5.77105e-24
novel_mir220	26	0	0.350667	0.001	-5.84645	DOWN	5.19209e-08	8.28865e-08
novel_mir226	15	0	0.190667	0.001	-5.0529	DOWN	4.11293e-05	5.43089e-05
novel_mir238	11	0	0.140667	0.001	-4.60544	DOWN	0.000542192	0.000637703
novel_mir242	14	0	0.190667	0.001	-4.95336	DOWN	7.76598e-05	9.95838e-05
novel_mir244	11	0	0.150667	0.001	-4.60544	DOWN	0.000542192	0.000637703
novel_mir250	10	0	0.134	0.001	-4.46794	DOWN	0.00105025	0.00118805
novel_mir256	12	0	0.160667	0.001	-4.73097	DOWN	0.000281867	0.000342873
novel_mir29	27	0	0.363667	0.001	-5.9009	DOWN	2.89944e-08	4.70264e-08
novel_mir296	10	0	0.134	0.001	-4.46794	DOWN	0.00105025	0.00118805
novel_mir297	10	0	0.134	0.001	-4.46794	DOWN	0.00105025	0.00118805
novel_mir299	37	0	0.493667	0.001	-6.35546	DOWN	1.017e-10	1.82905e-10
novel_mir314	70	34	0.913333	0.427	-1.18783	DOWN	4.72178e-05	6.20027e-05
novel_mir33	32	0	0.420333	0.001	-6.14601	DOWN	1.65457e-09	2.79858e-09
novel_mir330	26	0	0.337	0.001	-5.84645	DOWN	5.19209e-08	8.28865e-08
novel_mir346	10	0	0.134	0.001	-4.46794	DOWN	0.00105025	0.00118805
novel_mir355	174	73	2.25667	0.906667	-1.39913	DOWN	3.22296e-13	6.32483e-13
novel_mir369	1289	654	16.93	8.06	-1.1249	DOWN	9.82734e-63	3.42222e-62
novel_mir371	168	63	2.20333	0.807333	-1.56105	DOWN	8.13542e-15	1.65599e-14
novel_mir372	282	123	3.63667	1.51	-1.34304	DOWN	2.49172e-19	5.5316e-19
novel_mir376	10	0	0.134	0.001	-4.46794	DOWN	0.00105025	0.00118805
novel_mir395	10	0	0.134	0.001	-4.46794	DOWN	0.00105025	0.00118805
novel_mir400	206	64	2.71	0.820667	-1.83251	DOWN	5.94681e-22	1.40352e-21
novel_mir402	11	0	0.147333	0.001	-4.60544	DOWN	0.000542192	0.000637703
novel_mir404	25	0	0.337	0.001	-5.78986	DOWN	9.33066e-08	1.46648e-07
novel_mir411	40	0	0.504	0.001	-6.46794	DOWN	1.96923e-11	3.63361e-11
novel_mir418	52	15	0.687333	0.174	-1.93956	DOWN	4.98038e-07	7.5118e-07
novel_mir46	45	10	0.590333	0.127333	-2.31593	DOWN	1.68235e-07	2.62092e-07
novel_mir5	10	0	0.134	0.001	-4.46794	DOWN	0.00105025	0.00118805
novel_mir52	279	132	3.7	1.62667	-1.22574	DOWN	8.23583e-17	1.74649e-16
novel_mir61	13	0	0.164	0.001	-4.84645	DOWN	0.000147496	0.000184798
novel_mir68	87	26	1.14	0.330333	-1.88851	DOWN	1.68612e-10	3.00205e-10
novel_mir75	47	0	0.616667	0.001	-6.7006	DOWN	4.63801e-13	9.07669e-13
novel_mir77	10	0	0.134	0.001	-4.46794	DOWN	0.00105025	0.00118805
novel_mir8	46	16	0.590333	0.207333	-1.66957	DOWN	1.9996e-05	2.70573e-05
novel_mir91	14	0	0.177333	0.001	-4.95336	DOWN	7.76598e-05	9.95838e-05
