# Supplementary material for: miRNA and mRNA Profiles in Ventral Tegmental Area From Juvenile Mice With Companion Communication of Improving CUMS-Induced Depression-Like Behaviors
Source: Front Psychiatry. 2021 Mar 31;12:634933. doi: 10.3389/fpsyt.2021.634933 (PMC8044319; doi:10.3389/fpsyt.2021.634933)
Supplement: Supplementary file 6 [file Table_6.XLS]

## Sheet: Sheet1
miRNA id	log2FoldChange(Companion-resilience/CUMS-resilience)	Up down regulation	GENE NAME	log2FoldChange(Companion-resilience/CUMS-resilience)	Up down regulation
miR-6395	-3.14601	DOWN	1700071M16Rik	0.843621	UP
miR-326-5p	-1.14601	DOWN	9630028I04Rik	0.830592	UP
miR-3547-3p	-1.02212	DOWN	9630028I04Rik	0.830592	UP
miR-6897-5p	-1.97608	DOWN	9630028I04Rik	0.830592	UP
miR-7012-5p	-2.60544	DOWN	9630028I04Rik	0.830592	UP
miR-326-5p	-1.14601	DOWN	Adamtsl3	1.07408	UP
miR-671-5p	-1.0363	DOWN	Adamtsl3	1.07408	UP
miR-871-3p	-4.46794	DOWN	Adamtsl3	1.07408	UP
miR-671-5p	-1.0363	DOWN	Angptl4	0.70975	UP
miR-7049-3p	-3.14601	DOWN	Angptl4	0.70975	UP
miR-511-5p	-1.63143	DOWN	Ankub1	0.713497	UP
miR-3547-3p	-1.02212	DOWN	Apold1	0.738841	UP
miR-486b-5p	-1.71427	DOWN	Apold1	0.738841	UP
miR-671-5p	-1.0363	DOWN	Apold1	0.738841	UP
miR-7049-3p	-3.14601	DOWN	Avp	1.6982	UP
miR-6395	-3.14601	DOWN	Bmp4	0.836245	UP
miR-671-5p	-1.0363	DOWN	Bmp4	0.836245	UP
miR-24-3p	1.22282	UP	Casr	-0.839001	Down
miR-2137	1.24139	UP	Cbln1	-0.780373	Down
miR-7019-3p	2.15439	UP	Cbln1	-0.780373	Down
miR-326-5p	-1.14601	DOWN	Cbln3	0.908957	UP
miR-423-5p	-1.39711	DOWN	Cbln3	0.908957	UP
miR-671-5p	-1.0363	DOWN	Cbln3	0.908957	UP
miR-7047-5p	-1.78344	DOWN	Cbln3	0.908957	UP
miR-326-5p	-1.14601	DOWN	Cdh1	0.755468	UP
miR-7085-3p	-1.01702	DOWN	Cdh1	0.755468	UP
miR-212-5p	3.06117	UP	Cngb1	-0.783434	Down
miR-3074-5p	9.27879	UP	Cngb1	-0.783434	Down
miR-6919-3p	1.16715	UP	Cngb1	-0.783434	Down
miR-205-5p	3.95953	UP	Col4a4	-0.862254	Down
miR-339-5p	1.75536	UP	Col4a4	-0.862254	Down
miR-6919-3p	1.16715	UP	Col4a4	-0.862254	Down
miR-3475-3p	-1.07111	DOWN	Col8a2	1.11237	UP
miR-370-3p	-1.3136	DOWN	Col8a2	1.11237	UP
miR-6395	-3.14601	DOWN	Col8a2	1.11237	UP
miR-671-5p	-1.0363	DOWN	Col8a2	1.11237	UP
miR-6930-5p	-1.12255	DOWN	Col8a2	1.11237	UP
miR-6964-5p	-2.3684	DOWN	Col8a2	1.11237	UP
miR-6976-5p	-2.23347	DOWN	Col8a2	1.11237	UP
miR-7040-3p	-3.95336	DOWN	Col8a2	1.11237	UP
miR-7047-5p	-1.78344	DOWN	Col8a2	1.11237	UP
miR-7049-3p	-3.14601	DOWN	Col8a2	1.11237	UP
miR-764-3p	-1.33136	DOWN	Col8a2	1.11237	UP
miR-7056-5p	-1.25292	DOWN	Crabp2	0.975769	UP
miR-671-5p	-1.0363	DOWN	Crym	1.86159	UP
miR-503-5p	-1.32907	DOWN	Cyr61	0.784567	UP
miR-671-5p	-1.0363	DOWN	Cyr61	0.784567	UP
miR-7019-3p	2.15439	UP	Dhrs13	-1.13879	Down
miR-6919-3p	1.16715	UP	Dmrta2	-1.03037	Down
miR-326-5p	-1.14601	DOWN	Dpp4	0.868703	UP
miR-6955-3p	2.02392	UP	Drd3	-1.06882	Down
miR-370-3p	-1.3136	DOWN	Efemp1	0.840764	UP
miR-128-2-5p	-1.35811	DOWN	Eomes	0.746783	UP
miR-326-5p	-1.14601	DOWN	Eomes	0.746783	UP
miR-671-5p	-1.0363	DOWN	Eomes	0.746783	UP
miR-6897-5p	-1.97608	DOWN	Eomes	0.746783	UP
miR-370-3p	-1.3136	DOWN	Eya2	0.771274	UP
miR-671-5p	-1.0363	DOWN	Eya2	0.771274	UP
miR-7056-5p	-1.25292	DOWN	Eya2	0.771274	UP
miR-326-5p	-1.14601	DOWN	Fam205a2	0.928841	UP
miR-3475-3p	-1.07111	DOWN	Fam205a2	0.928841	UP
miR-671-5p	-1.0363	DOWN	Fam205a2	0.928841	UP
miR-423-5p	-1.39711	DOWN	Fgfrl1	0.666377	UP
miR-466d-5p	-1.74265	DOWN	Fgfrl1	0.666377	UP
miR-466m-5p	-1.25292	DOWN	Fgfrl1	0.666377	UP
miR-671-5p	-1.0363	DOWN	Fgfrl1	0.666377	UP
miR-17-3p	-1.14601	DOWN	Frzb	0.813633	UP
miR-326-5p	-1.14601	DOWN	Frzb	0.813633	UP
miR-7047-5p	-1.78344	DOWN	Frzb	0.813633	UP
miR-671-5p	-1.0363	DOWN	Gbp6	0.644593	UP
miR-326-5p	-1.14601	DOWN	Gh	3.73964	UP
miR-503-5p	-1.32907	DOWN	Gh	3.73964	UP
miR-6955-3p	2.02392	UP	Gnb3	-1.14799	Down
miR-326-5p	-1.14601	DOWN	Gpr179	0.869196	UP
miR-370-3p	-1.3136	DOWN	Gpr179	0.869196	UP
miR-423-5p	-1.39711	DOWN	Gpr179	0.869196	UP
miR-6395	-3.14601	DOWN	Gpr179	0.869196	UP
miR-671-5p	-1.0363	DOWN	Gpr179	0.869196	UP
miR-6964-5p	-2.3684	DOWN	Gpr179	0.869196	UP
miR-7047-5p	-1.78344	DOWN	Gpr179	0.869196	UP
miR-7056-5p	-1.25292	DOWN	Gpr179	0.869196	UP
miR-7070-5p	-1.84645	DOWN	Gpr179	0.869196	UP
miR-6964-5p	-2.3684	DOWN	Gpr50	0.860018	UP
miR-7070-5p	-1.84645	DOWN	H2-Q1	0.997649	UP
miR-7024-3p	-1.22401	DOWN	Hmgcs2	0.940559	UP
miR-2137	1.24139	UP	Hoxd3	-1.2284	Down
miR-6919-3p	1.16715	UP	Hoxd3	-1.2284	Down
miR-6930-5p	-1.12255	DOWN	Kcnh3	1.28117	UP
miR-7049-3p	-3.14601	DOWN	Kcnh3	1.28117	UP
miR-326-5p	-1.14601	DOWN	Klf10	0.805641	UP
miR-3475-3p	-1.07111	DOWN	Klf10	0.805641	UP
miR-7012-5p	-2.60544	DOWN	Klf10	0.805641	UP
miR-326-5p	-1.14601	DOWN	Lbp	0.996204	UP
miR-370-3p	-1.3136	DOWN	Lbp	0.996204	UP
miR-671-5p	-1.0363	DOWN	Lbp	0.996204	UP
miR-6920-3p	-3.0529	DOWN	Lbp	0.996204	UP
miR-7047-5p	-1.78344	DOWN	Lbp	0.996204	UP
miR-128-2-5p	-1.35811	DOWN	Lhx2	1.13949	UP
miR-326-5p	-1.14601	DOWN	Lhx2	1.13949	UP
miR-423-5p	-1.39711	DOWN	Lhx2	1.13949	UP
miR-6897-5p	-1.97608	DOWN	Lhx2	1.13949	UP
miR-466d-5p	-1.74265	DOWN	Ltf	0.955439	UP
miR-6395	-3.14601	DOWN	Ltf	0.955439	UP
miR-1249-3p	-1.00487	DOWN	Mmp14	0.646545	UP
miR-6920-3p	-3.0529	DOWN	Mmp14	0.646545	UP
miR-7047-5p	-1.78344	DOWN	Mmp14	0.646545	UP
miR-7049-3p	-3.14601	DOWN	Mmp14	0.646545	UP
miR-503-5p	-1.32907	DOWN	Mybpc1	1.89068	UP
miR-2137	1.24139	UP	Nkx2-1	-0.934246	Down
miR-3073b-3p	1.54205	UP	Nkx2-1	-0.934246	Down
miR-503-5p	-1.32907	DOWN	Nov	1.13891	UP
miR-671-5p	-1.0363	DOWN	Nov	1.13891	UP
miR-466d-5p	-1.74265	DOWN	Onecut2	0.670146	UP
miR-466e-3p	-3.60544	DOWN	Onecut2	0.670146	UP
miR-466p-3p	-3.27212	DOWN	Onecut2	0.670146	UP
miR-7027-3p	-1.38702	DOWN	Onecut2	0.670146	UP
miR-326-5p	-1.14601	DOWN	Onecut3	0.892954	UP
miR-423-5p	-1.39711	DOWN	Onecut3	0.892954	UP
miR-466d-5p	-1.74265	DOWN	Onecut3	0.892954	UP
miR-466m-5p	-1.25292	DOWN	Onecut3	0.892954	UP
miR-490-3p	-1.27524	DOWN	Onecut3	0.892954	UP
miR-7049-3p	-3.14601	DOWN	Onecut3	0.892954	UP
miR-326-5p	-1.14601	DOWN	Parp10	1.06159	UP
miR-370-3p	-1.3136	DOWN	Parp10	1.06159	UP
miR-6395	-3.14601	DOWN	Parp10	1.06159	UP
miR-466c-3p	2.03007	UP	Pax3	-1.01938	Down
miR-6919-3p	1.16715	UP	Pax3	-1.01938	Down
miR-6919-3p	1.16715	UP	Pcdha12	-0.659131	Down
miR-7019-3p	2.15439	UP	Pcdha12	-0.659131	Down
miR-6919-3p	1.16715	UP	Pcdhac1	-0.625955	Down
miR-326-5p	-1.14601	DOWN	Pcdhgb5	0.598648	UP
miR-370-3p	-1.3136	DOWN	Pcdhgb5	0.598648	UP
miR-6897-5p	-1.97608	DOWN	Pcdhgb5	0.598648	UP
miR-6964-5p	-2.3684	DOWN	Pcdhgb5	0.598648	UP
miR-7024-3p	-1.22401	DOWN	Pcdhgb5	0.598648	UP
miR-7047-5p	-1.78344	DOWN	Pcdhgb5	0.598648	UP
miR-764-3p	-1.33136	DOWN	Pcdhgb5	0.598648	UP
miR-3475-3p	-1.07111	DOWN	Pof1b	0.981835	UP
miR-1291	1.17592	UP	Pou4f2	-1.13859	Down
miR-7115-3p	-1.30647	DOWN	Ppic	0.804597	UP
miR-3076-3p	-1.01035	DOWN	Ppp1r3b	1.08548	UP
miR-466e-3p	-3.60544	DOWN	Ppp1r3b	1.08548	UP
miR-326-5p	-1.14601	DOWN	Prdm6	1.17239	UP
miR-370-3p	-1.3136	DOWN	Prdm6	1.17239	UP
miR-486b-5p	-1.71427	DOWN	Prdm6	1.17239	UP
miR-6897-5p	-1.97608	DOWN	Prdm6	1.17239	UP
miR-7047-5p	-1.78344	DOWN	Prdm6	1.17239	UP
miR-6897-5p	-1.97608	DOWN	Ptk2b	0.760685	UP
miR-7012-5p	-2.60544	DOWN	Ptk2b	0.760685	UP
miR-7047-5p	-1.78344	DOWN	Ptk2b	0.760685	UP
miR-339-5p	1.75536	UP	Ptpn7	-0.898137	Down
miR-193b-3p	1.00347	UP	Ptprv	-1.03618	Down
miR-339-5p	1.75536	UP	Ptprv	-1.03618	Down
miR-6919-3p	1.16715	UP	Ptprv	-1.03618	Down
miR-326-5p	-1.14601	DOWN	Rlbp1	0.611202	UP
miR-370-3p	-1.3136	DOWN	Rlbp1	0.611202	UP
miR-6920-3p	-3.0529	DOWN	Rlbp1	0.611202	UP
miR-7047-5p	-1.78344	DOWN	Rlbp1	0.611202	UP
miR-2137	1.24139	UP	Rn28s1	-0.855922	Down
miR-339-5p	1.75536	UP	Scn5a	-0.655851	Down
miR-6919-3p	1.16715	UP	Scn5a	-0.655851	Down
miR-7019-3p	2.15439	UP	Scn5a	-0.655851	Down
miR-326-5p	-1.14601	DOWN	Slc13a3	0.664863	UP
miR-6930-5p	-1.12255	DOWN	Slc13a3	0.664863	UP
miR-6964-5p	-2.3684	DOWN	Slc13a3	0.664863	UP
miR-764-3p	-1.33136	DOWN	Slc47a1	1.12285	UP
miR-326-5p	-1.14601	DOWN	Sp7	0.792213	UP
miR-6897-5p	-1.97608	DOWN	Sp7	0.792213	UP
miR-6920-3p	-3.0529	DOWN	Sp7	0.792213	UP
miR-7012-5p	-2.60544	DOWN	Sp7	0.792213	UP
miR-7049-3p	-3.14601	DOWN	Sp7	0.792213	UP
miR-6919-3p	1.16715	UP	Ssc5d	-0.942435	Down
miR-6919-3p	1.16715	UP	Syndig1l	-0.608086	Down
miR-3073b-3p	1.54205	UP	Tacr3	-0.8138	Down
miR-128-2-5p	-1.35811	DOWN	Tbr1	1.15219	UP
miR-6395	-3.14601	DOWN	Tbr1	1.15219	UP
miR-7012-5p	-2.60544	DOWN	Tbr1	1.15219	UP
miR-7056-5p	-1.25292	DOWN	Tbr1	1.15219	UP
miR-7047-5p	-1.78344	DOWN	Tbx15	1.04893	UP
miR-7049-3p	-3.14601	DOWN	Tbx15	1.04893	UP
miR-7085-3p	-1.01702	DOWN	Tbx15	1.04893	UP
miR-297c-5p	-1.35677	DOWN	Tfcp2l1	0.883036	UP
miR-326-5p	-1.14601	DOWN	Tfcp2l1	0.883036	UP
miR-370-3p	-1.3136	DOWN	Tfcp2l1	0.883036	UP
miR-466m-5p	-1.25292	DOWN	Tfcp2l1	0.883036	UP
miR-7012-5p	-2.60544	DOWN	Tfcp2l1	0.883036	UP
miR-7047-5p	-1.78344	DOWN	Tfcp2l1	0.883036	UP
miR-764-3p	-1.33136	DOWN	Tfcp2l1	0.883036	UP
miR-326-5p	-1.14601	DOWN	Thbd	0.889109	UP
miR-671-5p	-1.0363	DOWN	Thbd	0.889109	UP
miR-7012-5p	-2.60544	DOWN	Thbd	0.889109	UP
miR-326-5p	-1.14601	DOWN	Tpsb2	0.753064	UP
miR-423-5p	-1.39711	DOWN	Tpsb2	1.75306	UP
miR-326-5p	-1.14601	DOWN	Trabd2b	1.44294	UP
miR-370-3p	-1.3136	DOWN	Trabd2b	1.44294	UP
miR-1291	1.17592	UP	Uncx	-0.773269	Down
miR-486b-5p	-1.71427	DOWN	Vstm4	0.624318	UP
miR-7115-3p	-1.30647	DOWN	Vstm4	0.624318	UP
miR-6919-3p	1.16715	UP	Wdr31	-0.637723	Down
miR-326-5p	-1.14601	DOWN	Wnk4	0.914646	UP
miR-423-5p	-1.39711	DOWN	Wnk4	0.914646	UP
miR-671-5p	-1.0363	DOWN	Wnk4	0.914646	UP
miR-6930-5p	-1.12255	DOWN	Wnk4	0.914646	UP
miR-7012-5p	-2.60544	DOWN	Wnk4	0.914646	UP
miR-7047-5p	-1.78344	DOWN	Wnk4	0.914646	UP
miR-466c-3p	2.03007	UP	Xdh	-0.614661	Down
miR-326-5p	-1.14601	DOWN	Zfp36	0.769923	UP
miR-423-5p	-1.39711	DOWN	Zfp36	0.769923	UP
